# Supplementary material for: Di­aqua­dichlorido­bis­(pyridine-κN)cobalt(II)
Source: Acta Crystallogr Sect E Struct Rep Online. 2013 Aug 21;69(Pt 9):m508–9. doi: 10.1107/S1600536813022484 (PMC3884431; doi:10.1107/S1600536813022484)
Supplement: Supplementary file 1 [file e-69-0m508-sup1.cif]

##############################################################################
#                                                                            #
# This CIF contains the data in a paper accepted for publication in          #
# Acta Crystallographica Section E. It conforms to the requirements of       #
# Notes for Authors for Acta Crystallographica Section E, and has been       #
# peer reviewed under the auspices of the IUCr Commission on Journals.       #
#                                                                            #
# Full details of the Crystallographic Information File format               #
# are given in the paper "The Crystallographic Information File (CIF):       #
# a New Standard Archive File for Crystallography" by S. R. Hall, F. H.      #
# Allen and I. D. Brown [Acta Cryst. (1991), A47, 655-685].                  #
#                                                                            #
# The current version of the core CIF dictionary is obtainable from          #
# ftp://ftp.iucr.org/pub/cif_core.dic.                                       #
#                                                                            #
# Software is freely available for graphical display of the structure(s)     #
# in this CIF. For information consult the CIF software page                 #
# http://www.iucr.org/resources/cif/software.                                #
#                                                                            #
# This file may be used for bona fide research purposes within the           #
# scientific community so long as proper attribution is given to the journal # 
# article from which it was obtained.                                        #
#                                                                            #
##############################################################################
data_global
_audit_creation_method     SHELXL-97
_journal_date_recd_electronic     2013-04-25
_journal_date_accepted     2013-08-10
_journal_name_full     'Acta Crystallographica, Section E'
_journal_year     2013
_journal_volume     69
_journal_issue      9
_journal_page_first     m508
_journal_page_last     m509
_journal_paper_category     QM
_journal_paper_doi     10.1107/S1600536813022484
_journal_coeditor_code     FB2288
_publ_contact_author_name     'A. SubbiahPandi'
_publ_contact_author_address
;
  Department of Physics
  Presidency College (Autonomous)
  Chennai 600 005
  India
;
_publ_contact_author_email     'a_sp59@yahoo.in'
_publ_contact_author_fax     '044 091 2854 4894'
_publ_contact_author_phone     '044 091 24471061'
_publ_section_title
;
Diaquadichloridobis(pyridine-\k<i>N</i>)cobalt(II)
;
loop_
    _publ_author_name
    _publ_author_address
    'P.S. Kannan'
;    Department of Physics
     S. R. R. Engineering College (A. Jeppiaar Institution)
     Old Mamallapuram Road
     Padur
     Chennai 603 103
     India
;
    'A. S. Ganeshraja'
;     Department of Chemistry,
      Pondicherry University,
      Pondicherry 605 014,
      India
;
    'K. Anbalagan'
;    Department of Chemistry,
     Pondicherry University,
     Pondicherry 605 014,
     India
;
    'E. Govindan'
;    Department of Physics
     Presidency College (Autonomous)
     Chennai 600 005
     India
;
    'A. SubbiahPandi'
;    Department of Physics
     Presidency College (Autonomous)
     Chennai 600 005
     India
;
_publ_section_synopsis     .
data_I
_audit_creation_method     SHELXL-97
_chemical_name_systematic
;
Diaquadichloridobis(pyridine-\k<i>N</i>)cobalt(II)
;
_chemical_name_common     ?
_chemical_formula_moiety     'C10 H14 Cl2 Co N2 O2'
_chemical_formula_sum     'C10 H14 Cl2 Co N2 O2'
_chemical_formula_iupac     '[Co Cl2 (C5 H5 N)2 (H2 O)2]'
_chemical_formula_weight     324.06
_chemical_melting_point     ?
_symmetry_cell_setting     triclinic
_symmetry_space_group_name_H-M     'P -1'
_symmetry_space_group_name_Hall     '-P 1'
loop_
    _symmetry_equiv_pos_as_xyz
    'x, y, z'
    '-x, -y, -z'
_cell_length_a     6.2028(2)
_cell_length_b     6.59710(10)
_cell_length_c     8.5963(2)
_cell_angle_alpha     109.734(2)
_cell_angle_beta     102.621(3)
_cell_angle_gamma     97.031(2)
_cell_volume     315.650(10)
_cell_formula_units_Z     1
_cell_measurement_reflns_used     2211
_cell_measurement_theta_min     2.6
_cell_measurement_theta_max     26.7
_cell_measurement_temperature     293(2)
_exptl_crystal_description     'block'
_exptl_crystal_colour     'Pink'
_exptl_crystal_size_max     0.25
_exptl_crystal_size_mid     0.2
_exptl_crystal_size_min     0.18
_exptl_crystal_density_diffrn     1.705
_exptl_crystal_density_meas     ?
_exptl_crystal_density_method     'not measured'
_exptl_crystal_F_000     165
_exptl_absorpt_coefficient_mu     1.77
_exptl_absorpt_correction_type     multi-scan
_exptl_absorpt_process_details
;
(<i>CrysAlis PRO</i>; Oxford Diffraction, 2009)
;
_exptl_absorpt_correction_T_min     0.576
_exptl_absorpt_correction_T_max     0.618
_exptl_special_details
;
;
_diffrn_ambient_temperature     293(2)
_diffrn_radiation_type     MoK\a
_diffrn_radiation_wavelength     0.71073
_diffrn_radiation_monochromator     graphite
_diffrn_measurement_device_type     'Oxford Diffraction Xcalibur'
_diffrn_measurement_method     '\w scans'
_diffrn_detector_area_resol_mean     ?
_diffrn_reflns_number     2211
_diffrn_reflns_av_R_equivalents     0.0000
_diffrn_reflns_av_sigmaI/netI     0.0208
_diffrn_reflns_theta_min     2.6
_diffrn_reflns_theta_max     26.7
_diffrn_reflns_theta_full     26.73
_diffrn_measured_fraction_theta_max     0.996
_diffrn_measured_fraction_theta_full     0.996
_diffrn_reflns_limit_h_min     -7
_diffrn_reflns_limit_h_max     7
_diffrn_reflns_limit_k_min     -8
_diffrn_reflns_limit_k_max     8
_diffrn_reflns_limit_l_min     -10
_diffrn_reflns_limit_l_max     10
_diffrn_standards_number     0
_diffrn_standards_interval_count     .
_diffrn_standards_interval_time     .
_diffrn_standards_decay_%     ?
_refine_special_details
;
 Refinement of F^2^ against ALL reflections.  The weighted R-factor wR and
 goodness of fit S are based on F^2^, conventional R-factors R are based
 on F, with F set to zero for negative F^2^. The threshold expression of
 F^2^ > 2sigma(F^2^) is used only for calculating R-factors(gt) etc. and is
 not relevant to the choice of reflections for refinement.  R-factors based
 on F^2^ are statistically about twice as large as those based on F, and R-
 factors based on ALL data will be even larger.
;
_reflns_number_total     2211
_reflns_number_gt     1926
_reflns_threshold_expression     I>2sigma(I)
_refine_ls_structure_factor_coef     Fsqd
_refine_ls_matrix_type     full
_refine_ls_R_factor_all     0.0518
_refine_ls_R_factor_gt     0.0474
_refine_ls_wR_factor_gt     0.1462
_refine_ls_wR_factor_ref     0.1494
_refine_ls_goodness_of_fit_ref     1.157
_refine_ls_restrained_S_all     1.158
_refine_ls_number_reflns     2211
_refine_ls_number_parameters     88
_refine_ls_number_restraints     3
_refine_ls_number_constraints     22
_refine_ls_hydrogen_treatment     mixed
_refine_ls_weighting_scheme     calc
_refine_ls_weighting_details
         'calc w=1/[\s^2^(Fo^2^)+(0.0878P)^2^+0.6139P] where P=(Fo^2^+2Fc^2^)/3'
_atom_sites_solution_hydrogens     difmap
_atom_sites_solution_primary     direct
_atom_sites_solution_secondary     difmap
_refine_ls_shift/su_max     0.000
_refine_ls_shift/su_mean     0.000
_refine_diff_density_max     0.706
_refine_diff_density_min     -0.991
_refine_ls_extinction_method     none
_refine_ls_extinction_coef     ?
loop_
    _atom_type_symbol
    _atom_type_description
    _atom_type_scat_dispersion_real
    _atom_type_scat_dispersion_imag
    _atom_type_scat_source
    'C' 'C' 0.0033 0.0016
                         'International Tables Vol C Tables 4.2.6.8 and 6.1.1.4'
    'H' 'H' 0.0000 0.0000
                         'International Tables Vol C Tables 4.2.6.8 and 6.1.1.4'
    'N' 'N' 0.0061 0.0033
                         'International Tables Vol C Tables 4.2.6.8 and 6.1.1.4'
    'O' 'O' 0.0106 0.0060
                         'International Tables Vol C Tables 4.2.6.8 and 6.1.1.4'
    'Cl' 'Cl' 0.1484 0.1585
                         'International Tables Vol C Tables 4.2.6.8 and 6.1.1.4'
    'Co' 'Co' 0.3494 0.9721
                         'International Tables Vol C Tables 4.2.6.8 and 6.1.1.4'
_computing_data_collection     '<i>CrysAlis CCD</i> (Oxford Diffraction, 2009)'
_computing_cell_refinement     '<i>CrysAlis RED</i> (Oxford Diffraction, 2009)'
_computing_data_reduction     '<i>CrysAlis RED</i> (Oxford Diffraction, 2009)'
_computing_structure_solution     '<i>SHELXS97</i> (Sheldrick, 2008)'
_computing_structure_refinement     '<i>SHELXL97</i> (Sheldrick, 2008)'
_computing_molecular_graphics     '<i>ORTEP-3 for Windows</i> (Farrugia, 2012)'
_computing_publication_material
;
<i>SHELXL97</i> (Sheldrick, 2008) and <i>PLATON</i> (Spek, 2009)
and
<i>TwinRotMat</i> (Bolte (2004)
;
loop_
    _atom_site_type_symbol
    _atom_site_label
    _atom_site_fract_x
    _atom_site_fract_y
    _atom_site_fract_z
    _atom_site_U_iso_or_equiv
    _atom_site_adp_type
    _atom_site_calc_flag
    _atom_site_refinement_flags
    _atom_site_occupancy
    _atom_site_symmetry_multiplicity
    _atom_site_disorder_assembly
    _atom_site_disorder_group
    C C1 0.2308(7) 0.2281(6) 0.3845(5) 0.0301(9) Uani d . 1 1 . .
    H H1 0.3593 0.2270 0.3453 0.036 Uiso calc R 1 1 . .
    C C2 0.2576(7) 0.3179(7) 0.5588(5) 0.0374(10) Uani d . 1 1 . .
    H H2 0.4012 0.3792 0.6352 0.045 Uiso calc R 1 1 . .
    C C3 0.0695(8) 0.3160(7) 0.6187(5) 0.0380(10) Uani d . 1 1 . .
    H H3 0.0834 0.3749 0.7361 0.046 Uiso calc R 1 1 . .
    C C4 -0.1391(7) 0.2252(7) 0.5014(5) 0.0339(9) Uani d . 1 1 . .
    H H4 -0.2690 0.2200 0.5386 0.041 Uiso calc R 1 1 . .
    C C5 -0.1549(7) 0.1418(7) 0.3281(5) 0.0297(8) Uani d . 1 1 . .
    H H5 -0.2975 0.0832 0.2499 0.036 Uiso calc R 1 1 . .
    N N1 0.0267(5) 0.1418(5) 0.2680(4) 0.0247(7) Uani d . 1 1 . .
    O O1 0.2699(4) 0.2637(4) 0.0415(4) 0.0299(7) Uani d D 1 1 . .
    H H1A 0.264(8) 0.388(4) 0.045(6) 0.045 Uiso d D 1 1 . .
    H H1B 0.365(6) 0.210(6) 0.000(6) 0.045 Uiso d D 1 1 . .
    Cl Cl1 -0.27270(14) 0.23327(14) -0.06014(12) 0.0295(3) Uani d . 1 1 . .
    Co Co1 0.0000 0.0000 0.0000 0.0209(2) Uani d S 1 2 . .
loop_
    _atom_site_aniso_label
    _atom_site_aniso_U_11
    _atom_site_aniso_U_22
    _atom_site_aniso_U_33
    _atom_site_aniso_U_12
    _atom_site_aniso_U_13
    _atom_site_aniso_U_23
    C1 0.028(2) 0.028(2) 0.029(2) 0.0014(16) 0.0024(16) 0.0087(17)
    C2 0.040(2) 0.029(2) 0.031(2) 0.0004(18) -0.0014(19) 0.0059(18)
    C3 0.063(3) 0.026(2) 0.025(2) 0.013(2) 0.014(2) 0.0074(18)
    C4 0.046(3) 0.030(2) 0.034(2) 0.0138(18) 0.0216(19) 0.0147(19)
    C5 0.029(2) 0.027(2) 0.030(2) 0.0039(16) 0.0112(16) 0.0053(17)
    N1 0.0250(16) 0.0209(15) 0.0256(16) 0.0024(12) 0.0082(13) 0.0057(13)
    O1 0.0244(15) 0.0231(14) 0.0428(17) 0.0016(11) 0.0134(13) 0.0117(14)
    Cl1 0.0237(5) 0.0240(5) 0.0383(6) 0.0052(4) 0.0082(4) 0.0089(4)
    Co1 0.0170(3) 0.0183(4) 0.0228(4) -0.0001(2) 0.0053(3) 0.0035(3)
_geom_special_details
;
 All esds (except the esd in the dihedral angle between two l.s. planes)
 are estimated using the full covariance matrix.  The cell esds are taken
 into account individually in the estimation of esds in distances, angles
 and torsion angles; correlations between esds in cell parameters are only
 used when they are defined by crystal symmetry.  An approximate (isotropic)
 treatment of cell esds is used for estimating esds involving l.s. planes.
;
loop_
    _geom_bond_atom_site_label_1
    _geom_bond_atom_site_label_2
    _geom_bond_site_symmetry_2
    _geom_bond_distance
    _geom_bond_publ_flag
    C1 N1 . 1.347(5) ?
    C1 C2 . 1.376(5) ?
    C1 H1 . 0.9300 ?
    C2 C3 . 1.375(6) ?
    C2 H2 . 0.9300 ?
    C3 C4 . 1.372(6) ?
    C3 H3 . 0.9300 ?
    C4 C5 . 1.379(6) ?
    C4 H4 . 0.9300 ?
    C5 N1 . 1.338(5) ?
    C5 H5 . 0.9300 ?
    N1 Co1 . 2.133(3) ?
    O1 Co1 . 2.136(2) ?
    O1 H1A . 0.817(10) ?
    O1 H1B . 0.812(10) ?
    Cl1 Co1 . 2.5078(9) ?
    Co1 N1 2 2.133(3) ?
    Co1 O1 2 2.136(2) ?
    Co1 Cl1 2 2.5078(9) ?
loop_
    _geom_angle_atom_site_label_1
    _geom_angle_atom_site_label_2
    _geom_angle_atom_site_label_3
    _geom_angle_site_symmetry_1
    _geom_angle_site_symmetry_3
    _geom_angle
    _geom_angle_publ_flag
    N1 C1 C2 . . 122.9(4) ?
    N1 C1 H1 . . 118.6 ?
    C2 C1 H1 . . 118.6 ?
    C3 C2 C1 . . 119.2(4) ?
    C3 C2 H2 . . 120.4 ?
    C1 C2 H2 . . 120.4 ?
    C4 C3 C2 . . 118.5(4) ?
    C4 C3 H3 . . 120.8 ?
    C2 C3 H3 . . 120.8 ?
    C3 C4 C5 . . 119.5(4) ?
    C3 C4 H4 . . 120.2 ?
    C5 C4 H4 . . 120.2 ?
    N1 C5 C4 . . 122.6(4) ?
    N1 C5 H5 . . 118.7 ?
    C4 C5 H5 . . 118.7 ?
    C5 N1 C1 . . 117.3(3) ?
    C5 N1 Co1 . . 122.1(3) ?
    C1 N1 Co1 . . 120.5(3) ?
    Co1 O1 H1A . . 129(3) ?
    Co1 O1 H1B . . 108(3) ?
    H1A O1 H1B . . 115(3) ?
    N1 Co1 N1 . 2 180.0 ?
    N1 Co1 O1 . 2 92.24(11) ?
    N1 Co1 O1 2 2 87.76(11) ?
    N1 Co1 O1 . . 87.76(11) ?
    N1 Co1 O1 2 . 92.24(11) ?
    O1 Co1 O1 2 . 180.0 ?
    N1 Co1 Cl1 . 2 89.65(8) ?
    N1 Co1 Cl1 2 2 90.35(8) ?
    O1 Co1 Cl1 2 2 88.46(7) ?
    O1 Co1 Cl1 . 2 91.54(7) ?
    N1 Co1 Cl1 . . 90.35(8) ?
    N1 Co1 Cl1 2 . 89.65(8) ?
    O1 Co1 Cl1 2 . 91.54(7) ?
    O1 Co1 Cl1 . . 88.46(7) ?
    Cl1 Co1 Cl1 2 . 180.0 ?
loop_
    _geom_torsion_atom_site_label_1
    _geom_torsion_atom_site_label_2
    _geom_torsion_atom_site_label_3
    _geom_torsion_atom_site_label_4
    _geom_torsion_site_symmetry_1
    _geom_torsion_site_symmetry_2
    _geom_torsion_site_symmetry_3
    _geom_torsion_site_symmetry_4
    _geom_torsion
    _geom_torsion_publ_flag
    N1 C1 C2 C3 . . . . 1.5(6) ?
    C1 C2 C3 C4 . . . . -0.4(6) ?
    C2 C3 C4 C5 . . . . -0.9(6) ?
    C3 C4 C5 N1 . . . . 1.2(6) ?
    C4 C5 N1 C1 . . . . -0.1(6) ?
    C4 C5 N1 Co1 . . . . 177.4(3) ?
    C2 C1 N1 C5 . . . . -1.3(6) ?
    C2 C1 N1 Co1 . . . . -178.8(3) ?
    C5 N1 Co1 O1 . . . 2 -37.2(3) ?
    C1 N1 Co1 O1 . . . 2 140.2(3) ?
    C5 N1 Co1 O1 . . . . 142.8(3) ?
    C1 N1 Co1 O1 . . . . -39.8(3) ?
    C5 N1 Co1 Cl1 . . . 2 -125.6(3) ?
    C1 N1 Co1 Cl1 . . . 2 51.8(3) ?
    C5 N1 Co1 Cl1 . . . . 54.4(3) ?
    C1 N1 Co1 Cl1 . . . . -128.2(3) ?
loop_
    _geom_hbond_atom_site_label_D
    _geom_hbond_atom_site_label_H
    _geom_hbond_atom_site_label_A
    _geom_hbond_site_symmetry_A
    _geom_hbond_distance_DH
    _geom_hbond_distance_HA
    _geom_hbond_distance_DA
    _geom_hbond_angle_DHA
    O1 H1A Cl1 2_565 0.82(3) 2.45(3) 3.266(3) 176(5)
    O1 H1B Cl1 1_655 0.81(4) 2.41(4) 3.156(3) 153(4)
_iucr_refine_instructions_details
;
TITL KA84 in P-1
CELL  0.71073   6.2028   6.5971   8.5963  109.734  102.621   97.031
ZERR     1.00   0.0002   0.0001   0.0002    0.002    0.003    0.002
LATT   1
SFAC  C    H    N    O    CL   CO
UNIT  10   14   2    2    2    1
MERG   0
REM OMIT    -3.00  50.00
OMIT    -3.00  53.50
FMAP   2
PLAN   25
SIZE     0.30   0.30   0.35
ACTA
CONF
TEMP 20
BOND $H
DFIX 0.82 0.01 O1 H1A O1 H1B
DANG 1.3390544 0.02 H1A H1B
L.S.   20
REM WGHT    0.089900    0.614600
REM WGHT    0.088700    0.574400
REM WGHT    0.088700    0.574600
REM EXTI    0.000000
REM WGHT    0.088700    0.574600
REM WGHT    0.087800    0.592700
REM REM WGHT    0.087800    0.592300
REM WGHT    0.087900    0.612100
REM WGHT    0.087900    0.611900
REM WGHT    0.087900    0.611900
REM WGHT    0.087700    0.620200
REM WGHT      0.0877      0.6201
REM WGHT    0.087700    0.620100
REM
REM WGHT    0.087800    0.615700
REM WGHT    0.087800    0.613900
WGHT    0.087800    0.613900
BASF   0.11726
FVAR      15.56058
C1    1    0.230843    0.228128    0.384463    11.00000    0.02786    0.02816 =
         0.02863    0.00870    0.00242    0.00137
AFIX  43
H1    2    0.359270    0.226951    0.345303    11.00000   -1.20000
AFIX   0
C2    1    0.257628    0.317933    0.558814    11.00000    0.03980    0.02937 =
         0.03106    0.00594   -0.00144    0.00041
AFIX  43
H2    2    0.401213    0.379192    0.635215    11.00000   -1.20000
AFIX   0
C3    1    0.069544    0.316015    0.618728    11.00000    0.06345    0.02577 =
         0.02483    0.00740    0.01392    0.01280
AFIX  43
H3    2    0.083411    0.374894    0.736058    11.00000   -1.20000
AFIX   0
C4    1   -0.139122    0.225227    0.501424    11.00000    0.04589    0.03027 =
         0.03435    0.01471    0.02156    0.01378
AFIX  43
H4    2   -0.268987    0.220002    0.538550    11.00000   -1.20000
AFIX   0
C5    1   -0.154921    0.141804    0.328137    11.00000    0.02914    0.02682 =
         0.02963    0.00530    0.01120    0.00388
AFIX  43
H5    2   -0.297516    0.083161    0.249897    11.00000   -1.20000
AFIX   0
N1    3    0.026739    0.141832    0.267999    11.00000    0.02504    0.02093 =
         0.02557    0.00569    0.00820    0.00245
O1    4    0.269927    0.263667    0.041483    11.00000    0.02439    0.02308 =
         0.04282    0.01171    0.01339    0.00165
H1A   2    0.263919    0.387967    0.044808    11.00000   -1.50000
H1B   2    0.364967    0.210479   -0.000465    11.00000   -1.50000
CL1   5   -0.272697    0.233269   -0.060139    11.00000    0.02369    0.02399 =
         0.03833    0.00892    0.00825    0.00520
CO1   6    0.000000    0.000000    0.000000    10.50000    0.01701    0.01827 =
         0.02276    0.00351    0.00526   -0.00010
HKLF 5
REM  KA84 in P-1
REM R1 =  0.0474 for   1926 Fo > 4sig(Fo)  and  0.0518 for all   2211 data
REM     86 parameters refined using      3 restraints
END
WGHT      0.0878      0.6139
REM Highest difference peak  0.706,  deepest hole -0.991,  1-sigma level  0.116
Q1    1  -0.0015 -0.1460 -0.0198  11.00000  0.05    0.71
Q2    1   0.5300  0.1189 -0.0105  11.00000  0.05    0.61
Q3    1  -0.1986  0.1251 -0.0038  11.00000  0.05    0.56
Q4    1  -0.2876  0.1229 -0.0203  11.00000  0.05    0.51
Q5    1  -0.1252  0.2441  0.0036  11.00000  0.05    0.40
Q6    1  -0.2748  0.1062 -0.1386  11.00000  0.05    0.39
Q7    1  -0.0115  0.2955  0.2601  11.00000  0.05    0.36
Q8    1  -0.1696  0.4658  0.0561  11.00000  0.05    0.34
Q9    1  -0.1019  0.1958  0.4195  11.00000  0.05    0.33
Q10   1   0.2104  0.1290 -0.0225  11.00000  0.05    0.31
Q11   1   0.1213  0.0344  0.0811  11.00000  0.05    0.31
Q12   1   0.2182  0.3861 -0.0085  11.00000  0.05    0.30
Q13   1  -0.3921  0.1963 -0.1517  11.00000  0.05    0.30
Q14   1   0.0699  0.1084  0.5562  11.00000  0.05    0.28
Q15   1   0.1807  0.0227  0.4583  11.00000  0.05    0.27
Q16   1  -0.1941  0.2406 -0.1261  11.00000  0.05    0.27
Q17   1  -0.3757  0.2466 -0.2570  11.00000  0.05    0.27
Q18   1  -0.4033  0.3279 -0.1436  11.00000  0.05    0.26
Q19   1  -0.2726  0.3693 -0.0230  11.00000  0.05    0.26
Q20   1  -0.0919  0.0742  0.1274  11.00000  0.05    0.26
Q21   1  -0.0398  0.0625  0.3149  11.00000  0.05    0.26
Q22   1   0.4713  0.4609  0.0165  11.00000  0.05    0.26
Q23   1   0.1515 -0.0696  0.2058  11.00000  0.05    0.25
Q24   1  -0.3390  0.1478  0.5208  11.00000  0.05    0.25
Q25   1   0.2538  0.3625  0.4898  11.00000  0.05    0.25
;
