# Supplementary material for: Di­aqua­dichlorido­bis­(pyridine-κN)cobalt(II)
Source: Acta Crystallogr Sect E Struct Rep Online. 2013 Aug 21;69(Pt 9):m508–9. doi: 10.1107/S1600536813022484 (PMC3884431; doi:10.1107/S1600536813022484)
Supplement: Supplementary file 2 [file e-69-0m508-Isup2.hkl]

# 
# h,k,l, Fc-squared, Fo-squared, sigma(Fo-squared) and status flag 
# 
data_I
_shelx_title 'KA84 in P-1' 
_shelx_refln_list_code          4 
_shelx_F_calc_maximum       65.27 
_exptl_crystal_F_000       165.00 
_reflns_d_resolution_high  0.7900 
 
loop_ 
 _symmetry_equiv_pos_as_xyz 
 'x, y, z' 
 '-x, -y, -z' 
 
_cell_length_a     6.2028 
_cell_length_b     6.5971 
_cell_length_c     8.5963 
_cell_angle_alpha 109.734 
_cell_angle_beta  102.621 
_cell_angle_gamma  97.031 
 
_shelx_F_squared_multiplier     1.000 
 
loop_ 
 _refln_index_h 
 _refln_index_k 
 _refln_index_l 
 _refln_F_squared_calc 
 _refln_F_squared_meas 
 _refln_F_squared_sigma 
 _refln_observed_status 
   0   0  -1      656.40      739.93      2.92 o 
   0   0   1      656.40      766.59      3.35 o 
   0   0   1      656.40      757.89      2.97 o 
   0   0   2     3180.19     3460.10     40.97 o 
   0   0  -2     3180.19     3374.00     35.89 o 
   0   0   2     3180.19     3343.56     34.81 o 
   0   0  -3     2298.28     2430.37      9.70 o 
   0   0   3     2298.28     2436.03     10.71 o 
   0   0  -4      532.06      615.79      5.91 o 
   0   0   4      532.06      578.12      6.27 o 
   0   0   5      117.36      131.86      3.93 o 
   0   0  -5      117.36      147.42      3.86 o 
   0   0  -6       17.97       24.98      2.91 o 
   0   0  -7        0.48        1.93      2.73 o 
   0   0  -8       15.32       15.62      3.10 o 
   0   0  -9        7.00        7.83      4.02 o 
   0   1 -10       47.08       45.55      4.68 o 
   0   1  -9       63.25       59.70      3.83 o 
   0   1  -8      104.70      109.17      4.22 o 
   0  -1   8      104.70      114.49      4.80 o 
   0   1  -7       68.31       87.59      3.79 o 
   0  -1   7       68.31       81.21      2.64 o 
   0  -1   7       68.31       85.22      4.45 o 
   0  -1   6      104.88      129.67      2.89 o 
   0   1  -6      104.88      133.33      3.52 o 
   0  -1   6      104.88      113.92      4.30 o 
   0   1  -5       50.76       83.49      2.55 o 
   0  -1   5       50.76       98.60      2.37 o 
   0  -1   4      722.59      961.61      5.95 o 
   0  -1   4      722.59      880.19      7.65 o 
   0   1  -4      722.59      914.80      5.91 o 
   0  -1   4      722.59      999.12      5.84 o 
   0  -1   3       71.56       89.98      1.97 o 
   0   1  -3       71.56      111.68      1.93 o 
   0   1  -2       50.52       60.81      1.67 o 
   0  -1   2       50.52       70.42      1.75 o 
   0  -1   1     1134.44      920.85      3.94 o 
   0   1  -1     1134.44      943.23      3.96 o 
   0  -1   0     1231.04     1276.70      5.34 o 
   0   1   0     1231.04     1302.22     15.48 o 
   0   1   0     1231.04     1268.55      5.26 o 
   0  -1  -1      356.78      364.25      3.59 o 
   0   1   1      356.78      357.66      3.40 o 
   0  -1  -1      356.78      364.30      3.69 o 
   0   1   1      356.78      389.13      3.66 o 
   0   1   2      532.07      495.70      4.52 o 
   0   1   2      532.07      516.94      4.32 o 
   0  -1  -2      532.07      532.99      5.25 o 
   0  -1  -3     1745.11     2026.35     10.42 o 
   0  -1  -3     1745.11     1951.94     11.15 o 
   0   1   3     1745.11     1970.26      9.44 o 
   0   1   4      364.69      353.58      4.70 o 
   0  -1  -4      364.69      361.17      5.72 o 
   0  -1  -5      287.11      317.78      5.88 o 
   0  -1  -6      207.79      216.45      5.69 o 
   0  -1  -7      113.08      125.75      5.22 o 
   0  -1  -8       32.33       31.95      4.34 o 
   0  -1  -9       12.41        8.90      4.06 o 
   0  -2  10       58.31       74.44      5.00 o 
   0  -2   9      296.02      298.08      7.46 o 
   0   2  -9      296.02      262.40      5.85 o 
   0  -2   8      188.11      188.46      5.66 o 
   0   2  -8      188.11      179.55      4.50 o 
   0  -2   7      306.16      243.32      4.10 o 
   0   2  -7      306.16      267.07      4.51 o 
   0  -2   6      207.58      199.41      5.14 o 
   0   2  -6      207.58      186.88      3.32 o 
   0  -2   6      207.58      191.54      3.49 o 
   0  -2   5      176.04      170.12      3.16 o 
   0  -2   5      176.04      173.36      4.43 o 
   0   2  -5      176.04      158.88      2.63 o 
   0  -2   4      145.52      137.49      2.78 o 
   0   2  -4      145.52      125.53      2.06 o 
   0  -2   4      145.52      137.05      1.75 o 
   0   2  -3       26.69       19.83      1.31 o 
   0   2  -3       26.69       16.86      1.04 o 
   0   2  -2     1926.97     1753.86      7.85 o 
   0   2  -2     1926.97     1657.05     19.83 o 
   0   2  -1     1336.34     1208.72      4.10 o 
   0  -2   1     1336.34     1253.89      7.20 o 
   0  -2   1     1336.34     1247.19      4.16 o 
   0   2  -1     1336.34     1217.25      6.45 o 
   0   2  -1     1336.34     1279.26      5.76 o 
   0  -2   0     2059.47     2156.94      9.87 o 
   0   2   0     2059.47     2126.23     27.85 o 
   0  -2   0     2059.47     2209.16      9.07 o 
   0   2   0     2059.47     2177.49      9.40 o 
   0  -2  -1      106.85      121.25      3.07 o 
   0   2   1      106.85      128.82      2.95 o 
   0  -2  -1      106.85      119.79      3.05 o 
   0   2   1      106.85      117.56      2.87 o 
   0   2   2       85.09       81.42      2.84 o 
   0  -2  -2       85.09       99.07      3.82 o 
   0  -2  -3       84.01      100.15      4.02 o 
   0  -2  -4      189.34      217.82      5.82 o 
   0  -2  -5      210.47      254.23      7.04 o 
   0  -2  -6      290.05      335.56      7.72 o 
   0  -2  -7      297.23      282.54      7.52 o 
   0  -2  -8       76.85       65.10      5.06 o 
   0  -3  10       12.05       12.52      4.01 o 
   0  -3   9       44.65       46.31      4.06 o 
   0   3  -8       49.45       38.54      2.25 o 
   0  -3   8       49.45       33.49      2.43 o 
   0   3  -7      220.76      184.28      3.27 o 
   0  -3   7      220.76      175.92      3.93 o 
   0  -3   6      105.36       88.34      3.04 o 
   0  -3   6      105.36       85.28      1.67 o 
   0   3  -6      105.36       96.47      2.31 o 
   0   3  -5     1089.93      944.93      5.24 o 
   0  -3   5     1089.93      949.25      7.38 o 
   0  -3   4      355.95      311.84      4.62 o 
   0   3  -3      312.17      287.31      2.57 o 
   0  -3   3      312.17      283.07      4.46 o 
   0  -3   2     1124.04     1063.24      8.06 o 
   0  -3   2     1124.04      950.10      4.48 o 
   0  -3   1      569.23      467.70      5.91 o 
   0   3  -1      569.23      463.81      3.40 o 
   0  -3   0      114.59       85.75      3.67 o 
   0   3   0      114.59       76.25      1.85 o 
   0   3   1       71.04       37.68      2.09 o 
   0  -3  -1       71.04       33.99      3.19 o 
   0  -3  -2      292.72      191.75      4.76 o 
   0  -3  -2      292.72      311.47      5.94 o 
   0  -3  -3       30.32       23.72      3.41 o 
   0  -3  -4       30.56       13.36      3.74 o 
   0  -3  -5       65.39       73.23      4.58 o 
   0  -3  -6       40.28       41.61      4.29 o 
   0  -3  -7       32.44       32.35      4.26 o 
   0  -4  10       13.51       14.64      3.78 o 
   0  -4   9       11.04        6.00      3.33 o 
   0  -4   8        8.10        6.27      3.31 o 
   0  -4   8        8.10        5.94      2.29 o 
   0  -4   7       22.44        4.68      2.35 o 
   0   4  -7       22.44        4.69      1.34 o 
   0  -4   6      135.08       99.52      3.81 o 
   0   4  -6      135.08       81.67      1.95 o 
   0   4  -5      441.51      323.36      3.62 o 
   0  -4   5      441.51      348.97      5.83 o 
   0   4  -4      591.14      471.90      3.40 o 
   0  -4   4      591.14      485.40      6.62 o 
   0   4  -3      407.24      348.79      4.19 o 
   0  -4   3      407.24      341.87      6.06 o 
   0   4  -3      407.24      329.20      3.69 o 
   0  -4   2     3344.93     3206.26     16.71 o 
   0   4  -1      638.43      572.22      4.47 o 
   0  -4   1      638.43      644.20      8.37 o 
   0  -4   0      910.86      896.22      9.56 o 
   0   4   0      910.86      861.84      6.41 o 
   0   4   1      974.73      940.77      7.74 o 
   0  -4  -1      974.73      965.21     10.25 o 
   0   4   2      351.39      325.86      5.35 o 
   0  -4  -2      351.39      315.01      6.53 o 
   0  -4  -3      136.81      139.75      5.01 o 
   0   4   3      136.81      139.30      4.17 o 
   0   4   4       14.24       13.13      2.63 o 
   0  -4  -4       14.24       13.24      3.43 o 
   0  -4  -5       24.15       22.79      3.78 o 
   0   4   5       24.15       27.66      3.21 o 
   0  -4  -6        5.61        5.57      3.76 o 
   0   4   6        5.61        4.06      2.96 o 
   0  -5  10       40.62       54.36      4.74 o 
   0  -5   9       13.70       16.85      3.09 o 
   0  -5   9       13.70       20.03      3.98 o 
   0  -5   8       41.16       33.25      3.41 o 
   0  -5   7        0.89        5.53      3.02 o 
   0  -5   6       88.82       87.96      4.37 o 
   0   5  -6       88.82       88.89      2.28 o 
   0  -5   5        0.46        0.12      3.29 o 
   0   5  -5        0.46        0.96      0.77 o 
   0  -5   4        0.54        3.14      3.96 o 
   0   5  -4        0.54        0.69      1.30 o 
   0  -5   3      125.92      135.22      5.12 o 
   0  -5   2       91.97      106.18      5.32 o 
   0   5  -1      119.09      109.59      2.63 o 
   0  -5   1      119.09      119.89      5.45 o 
   0   5   0      168.19      167.09      3.72 o 
   0  -5   0      168.19      167.43      6.13 o 
   0  -5  -1      369.19      349.82      7.67 o 
   0   5   1      369.19      344.13      5.23 o 
   0   5   2      320.45      293.16      5.35 o 
   0  -5  -2      320.45      316.56      7.44 o 
   0   5   3       58.63       55.52      3.37 o 
   0   5   4      241.62      225.22      5.80 o 
   0   5   5       62.49       61.41      4.12 o 
   0  -6   9      100.45       87.04      5.26 o 
   0  -6   8       66.33       65.46      4.68 o 
   0  -6   7       84.00       94.87      4.92 o 
   0  -6   6       58.63       68.45      4.80 o 
   0  -6   5        6.57        5.32      4.12 o 
   0  -6   4       17.29       17.72      4.05 o 
   0   6  -4       17.29       16.38      1.92 o 
   0  -6   3       26.69       29.31      4.50 o 
   0  -6   2       56.49       61.54      5.31 o 
   0  -6   1       35.64       37.82      4.70 o 
   0  -6   0        3.43        5.30      4.40 o 
   0   6   0        3.43        3.10      1.83 o 
   0  -6  -1        3.25        3.31      4.39 o 
   0   6   1        3.25        1.62      2.19 o 
   0   6   2       18.17       16.54      2.50 o 
   0   6   3       24.43       22.86      2.69 o 
   0  -7   8       18.10       21.63      4.81 o 
   0  -7   7      150.18      158.10      6.48 o 
   0  -7   6       59.91       74.82      5.43 o 
   0  -7   5       96.12      117.19      6.37 o 
   0  -7   4      165.70      193.00      7.53 o 
   0  -7   3       82.86      102.02      6.05 o 
   0  -7   2       42.31       51.27      5.56 o 
   0  -7   1       12.47       24.07      4.91 o 
   0  -7   0       18.83       20.89      4.96 o 
   0  -7  -1       18.97       16.10      4.90 o 
   0  -8   6       28.97       39.00      5.86 o 
   0  -8   5       61.37       78.10      6.39 o 
   0  -8   4      198.56      228.84      8.63 o 
   0  -8   3      141.84      152.83      7.58 o 
   0  -8   2      112.13      128.63      7.44 o 
   1  -8   1       85.41      101.28      6.91 o 
   1  -8   2       30.48       36.99      6.00 o 
   1  -8   3       15.74       12.94      5.58 o 
   1  -8   4       54.92       54.07      5.91 o 
   1  -8   5       32.60       28.08      5.32 o 
   1  -8   6       15.24       16.53      5.60 o 
   1  -7  -2       28.59       30.20      5.48 o 
   1  -7  -1       44.08       46.19      5.08 o 
   1  -7   0      209.13      233.21      7.81 o 
   1  -7   1      121.73      144.79      6.85 o 
   1  -7   2      101.44      128.34      6.89 o 
   1  -7   3      189.26      226.48      7.86 o 
   1  -7   4      124.23      143.86      6.80 o 
   1  -7   5       41.15       51.08      5.61 o 
   1  -7   6       32.51       59.79      5.19 o 
   1  -7   7       34.41       37.01      4.84 o 
   1  -7   8        4.12        7.95      4.37 o 
   1  -6  -4        6.54        7.57      3.97 o 
   1  -6  -3       15.23       19.83      4.44 o 
   1  -6  -2       27.44       35.08      4.92 o 
   1  -6  -1       42.16       71.06      5.71 o 
   1  -6   0       71.55      112.92      5.91 o 
   1  -6   1       82.64      110.60      5.90 o 
   1  -6   2      118.71      230.31      7.30 o 
   1  -6   3      837.99      907.61     11.94 o 
   1  -6   4      120.86      145.93      5.84 o 
   1  -6   5      302.13      300.23      7.26 o 
   1  -6   6      315.21      327.79      7.44 o 
   1  -6   7      161.40      159.04      5.74 o 
   1  -6   8       86.29       79.38      4.63 o 
   1  -6   9       34.07       31.86      4.02 o 
  -1   5   5      126.50      129.63      4.81 o 
   1  -5  -5      126.50      124.39      6.17 o 
   1  -5  -4      102.39       96.66      5.30 o 
  -1   5   3      115.74      115.54      3.91 o 
   1  -5  -3      115.74      131.34      5.42 o 
   1  -5  -3      115.74      123.17      5.60 o 
  -1   5   2       38.33       50.31      2.71 o 
   1  -5  -2       38.33       43.91      4.39 o 
   1  -5  -1      169.34      179.97      5.12 o 
  -1   5   1      169.34      164.65      3.38 o 
   1  -5   0        9.19       15.47      4.15 o 
  -1   5   0        9.19       12.50      1.35 o 
   1  -5   1       11.59       12.76      4.10 o 
  -1   5  -1       11.59        9.85      0.73 o 
   1  -5   2       89.11      110.01      5.04 o 
  -1   5  -3       56.83       69.13      2.12 o 
   1  -5   3       56.83       62.19      4.06 o 
  -1   5  -4       38.14       38.10      1.45 o 
   1  -5   4       38.14       45.96      3.73 o 
  -1   5  -5       73.90       49.99      0.85 o 
   1  -5   5       73.90       95.54      4.45 o 
   1  -5   6      240.88      236.49      5.85 o 
   1  -5   7      122.88      127.90      4.56 o 
   1  -5   8       92.90       82.86      4.22 o 
   1  -5   9       95.76      141.20      6.11 o 
   1  -5   9       95.76      101.71      4.44 o 
   1  -4  -6      226.71      232.20      7.79 o 
   1  -4  -5      185.37      184.32      6.65 o 
   1  -4  -4      451.26      506.11      9.47 o 
   1  -4  -3      454.79      515.86      7.98 o 
   1  -4  -3      454.79      504.25      8.90 o 
   1  -4  -2      639.93      760.12      9.68 o 
   1  -4  -2      639.93      712.52      8.87 o 
   1  -4  -1      707.57      767.32      8.92 o 
   1  -4  -1      707.57      744.09      8.43 o 
   1  -4   0      397.58      411.95      6.70 o 
   1  -4   0      397.58      409.18      5.82 o 
   1  -4   1      120.93      166.84      5.07 o 
  -1   4  -2      782.48      849.03      5.60 o 
   1  -4   2      782.48      795.19      8.14 o 
  -1   4  -3      187.08      205.59      2.38 o 
   1  -4   3      187.08      217.28      4.89 o 
  -1   4  -4      120.15       78.93      1.10 o 
  -1   4  -4      120.15       27.58      0.72 o 
   1  -4   5       85.35      131.05      4.22 o 
   1  -4   6       65.42       93.11      3.91 o 
   1  -4   7       60.18       98.49      3.94 o 
   1  -4   8       25.54       35.32      3.19 o 
   1  -4   8       25.54       26.78      3.72 o 
   1  -4   9       48.46       53.87      4.25 o 
   1  -4   9       48.46       64.59      3.55 o 
   1  -4  10       48.92       58.33      4.86 o 
   1  -3  -8        1.17       -0.23      4.21 o 
   1  -3  -7        4.47        3.29      4.27 o 
   1  -3  -6       14.44       15.43      3.68 o 
   1  -3  -5       10.59       12.81      3.42 o 
   1  -3  -4      134.68      146.11      5.19 o 
   1  -3  -3       25.37       28.63      3.30 o 
   1  -3  -3       25.37       22.30      2.96 o 
   1  -3  -2     1021.27     1054.37      8.80 o 
   1  -3  -2     1021.27     1068.39      9.56 o 
   1  -3  -1      392.75      381.40      5.46 o 
   1  -3  -1      392.75      409.45      5.46 o 
   1  -3   0      302.28      333.75      4.66 o 
  -1   3   0      302.28      321.60      3.80 o 
   1  -3   1     1453.39     1440.67      9.10 o 
  -1   3  -1     1453.39     1435.94      6.61 o 
   1  -3   2      622.15      570.17      5.92 o 
  -1   3  -2      622.15      585.33      3.29 o 
   1  -3   3      287.41      300.88      4.86 o 
   1  -3   4       88.01      205.95      4.40 o 
  -1   3  -5      166.16       38.25      1.06 o 
   1  -3   5      166.16      167.30      4.05 o 
   1  -3   6       38.38       19.50      0.67 o 
  -1   3  -6       38.38       25.52      1.44 o 
  -1   3  -7        5.85        5.35      1.56 o 
   1  -3   7        5.85        4.46      2.07 o 
   1  -3   7        5.85        4.91      3.00 o 
   1  -3   8       13.40       17.21      3.33 o 
   1  -3   8       13.40       17.42      2.42 o 
   1  -3   9        4.19        4.18      3.07 o 
   1  -3  10        1.08        0.20      3.28 o 
   1  -2  -8        5.29        5.80      3.58 o 
   1  -2  -7       66.62       70.63      4.57 o 
   1  -2  -6       10.71       12.64      3.51 o 
   1  -2  -5        0.44       11.66      3.42 o 
  -1   2   4       59.61       67.77      2.43 o 
   1  -2  -4       59.61       93.17      4.08 o 
   1  -2  -3        1.86        2.02      1.89 o 
  -1   2   3        1.86       13.44      1.64 o 
  -1   2   2       17.25       21.42      1.51 o 
   1  -2  -2       17.25       15.75      1.89 o 
   1  -2  -1       55.57       58.52      2.23 o 
   1  -2  -1       55.57       47.13      2.15 o 
  -1   2   1       55.57       49.71      1.71 o 
  -1   2   0       51.85       82.78      2.57 o 
   1  -2   0       51.85      101.47      2.61 o 
   1  -2   1     4260.12     4050.69     49.60 o 
   1  -2   1     4260.12     4102.42     32.91 o 
  -1   2  -1     4260.12     4129.98     12.00 o 
   1  -2   2      520.00      490.60      3.39 o 
   1  -2   2      520.00      507.12      4.89 o 
  -1   2  -2      520.00      522.43      4.74 o 
   1  -2   3     1142.25     1048.35      7.15 o 
   1  -2   4     1690.87     1566.66      9.28 o 
   1  -2   4     1690.87     1607.04      5.39 o 
  -1   2  -5      953.83      810.54      5.65 o 
   1  -2   5      953.83      867.79      7.63 o 
   1  -2   6      509.05      514.93      7.44 o 
   1  -2   6      509.05      502.72      4.75 o 
  -1   2  -7      164.58      147.13      3.67 o 
   1  -2   7      164.58      141.01      3.79 o 
   1  -2   8      135.49      103.16      3.55 o 
  -1   2  -8      135.49      120.60      3.84 o 
   1  -2   9       54.00       67.98      4.43 o 
   1  -2  10        0.16        3.20      3.38 o 
   1  -1  -9       76.50       86.88      5.17 o 
   1  -1  -8      164.86      174.11      6.16 o 
   1  -1  -7      249.61      257.35      6.65 o 
   1  -1  -6      202.19      218.17      5.44 o 
  -1   1   5      463.75      406.94      4.03 o 
   1  -1  -5      463.75      482.42      6.71 o 
   1  -1  -4       42.01       37.27      2.45 o 
  -1   1   4       42.01       38.39      1.56 o 
   1  -1  -3     1119.15     1090.07      7.68 o 
  -1   1   3     1119.15     1077.43      4.81 o 
  -1   1   2       31.87       27.07      1.60 o 
  -1   1   2       31.87       24.28      0.96 o 
   1  -1  -2       31.87       26.98      1.26 o 
   1  -1  -2       31.87       26.12      1.82 o 
   1  -1  -1        9.80       13.19      1.52 o 
  -1   1   1        9.80       12.66      0.95 o 
  -1   1   1        9.80       13.92      1.35 o 
   1  -1  -1        9.80       11.02      1.04 o 
  -1   1   0      736.11      652.95      3.16 o 
  -1   1   0      736.11      679.04      3.80 o 
  -1   1   0      736.11      693.64      3.26 o 
   1  -1   0      736.11      670.55      3.84 o 
   1  -1   0      736.11      660.78      3.26 o 
  -1   1  -1       92.28       93.35      1.32 o 
  -1   1  -1       92.28       82.82      1.52 o 
   1  -1   1       92.28       78.48      1.59 o 
   1  -1   1       92.28       87.68      1.29 o 
   1  -1   2      175.62      142.41      1.60 o 
   1  -1   2      175.62      151.65      1.92 o 
   1  -1   3      167.28      149.14      1.99 o 
  -1   1  -3      167.28      123.65      2.12 o 
  -1   1  -4      495.51      473.63      4.79 o 
   1  -1   4      495.51      469.76      4.02 o 
   1  -1   4      495.51      485.83      5.68 o 
  -1   1  -5      609.05      623.98      6.42 o 
   1  -1   5      609.05      593.27      7.03 o 
  -1   1  -6       61.72       56.38      2.96 o 
   1  -1   6       61.72       59.27      3.27 o 
  -1   1  -7      411.04      374.54      6.27 o 
   1  -1   7      411.04      446.69      7.43 o 
  -1   1  -8      148.18      134.78      4.57 o 
   1  -1   8      148.18      158.01      5.24 o 
  -1   1  -9       61.65       53.68      3.80 o 
   1   0 -10        4.24        4.16      3.57 o 
   1   0  -9       17.33       24.34      3.94 o 
   1   0  -8      280.48      271.46      6.32 o 
   1   0  -7      162.50      178.09      4.97 o 
  -1   0   6      745.89      546.59      4.36 o 
  -1   0   6      745.89      493.44      3.47 o 
   1   0  -5      782.11      746.28      7.29 o 
  -1   0   4     1873.59     1771.59     10.85 o 
   1   0  -4     1873.59     1774.64      9.46 o 
   1   0  -3     2234.99     2164.63      9.64 o 
  -1   0   3     2234.99     2178.55      9.09 o 
  -1   0   3     2234.99     2127.00     10.44 o 
  -1   0   2     1525.47     1461.03      6.57 o 
   1   0  -2     1525.47     1426.19      6.64 o 
   1   0  -1       91.48      101.75      1.66 o 
  -1   0   1       91.48      105.84      1.66 o 
   1   0  -1       91.48      103.67      1.68 o 
  -1   0   0     2315.45     2405.96     27.91 o 
   1   0   0     2315.45     2372.66     28.12 o 
  -1   0  -1       26.25       31.57      1.56 o 
   1   0   1       26.25       26.46      1.66 o 
   1   0   2      258.90      283.23      3.29 o 
   1   0   2      258.90      245.69      2.81 o 
   1   0   3        3.16        4.50      1.45 o 
   1   0   3        3.16        1.96      1.20 o 
  -1   0  -3        3.16        4.85      1.72 o 
   1   0   4       10.75       13.56      1.89 o 
  -1   0  -4       10.75       12.77      1.99 o 
  -1   0  -5       14.94       15.96      2.59 o 
   1   0   5       14.94       14.70      2.37 o 
  -1   0  -6        8.59        9.18      2.84 o 
  -1   0  -7       42.61       38.80      3.35 o 
  -1   0  -8       43.07       38.04      3.67 o 
  -1   0  -9        8.20        6.20      3.04 o 
   1   1 -10        3.67        3.20      3.06 o 
   1   1  -9        8.39        6.75      2.77 o 
   1   1  -8        7.57        9.23      2.58 o 
  -1  -1   8        7.57        9.75      3.26 o 
  -1  -1   7        1.63        2.13      3.03 o 
   1   1  -7        1.63        1.95      2.22 o 
  -1  -1   7        1.63        1.35      1.14 o 
   1   1  -6       75.52       78.87      2.97 o 
  -1  -1   6       75.52       88.21      3.99 o 
  -1  -1   5        4.79        5.57      2.40 o 
  -1  -1   5        4.79        4.01      0.89 o 
   1   1  -5        4.79        6.25      1.74 o 
  -1  -1   4      874.65      800.04      3.98 o 
  -1  -1   4      874.65      768.52      7.43 o 
   1   1  -4      874.65      804.88      5.74 o 
  -1  -1   3      206.37      220.66      2.77 o 
  -1  -1   3      206.37      220.85      2.38 o 
  -1  -1   3      206.37      193.59      3.67 o 
   1   1  -3      206.37      203.52      2.95 o 
   1   1  -3      206.37      212.59      2.09 o 
   1   1  -2      478.14      512.89      3.62 o 
  -1  -1   2      478.14      502.31      3.73 o 
   1   1  -2      478.14      494.32      3.77 o 
  -1  -1   2      478.14      512.18      3.80 o 
  -1  -1   2      478.14      482.64      4.38 o 
   1   1  -1     2110.13     2231.49     31.76 o 
   1   1  -1     2110.13     2267.28     32.35 o 
  -1  -1   1     2110.13     2399.79     33.27 o 
   1   1  -1     2110.13     2473.45     34.07 o 
  -1  -1   1     2110.13     2484.39     33.65 o 
  -1  -1   1     2110.13     2370.01     33.41 o 
   1   1   0      995.63     1185.47      6.63 o 
  -1  -1   0      995.63     1138.72      6.02 o 
   1   1   0      995.63     1198.36      6.95 o 
   1   1   1      749.70      795.11      5.96 o 
   1   1   1      749.70      764.81      5.96 o 
   1   1   2      300.08      304.98      4.55 o 
  -1  -1  -2      300.08      324.53      3.32 o 
  -1  -1  -3      265.83      260.88      4.57 o 
  -1  -1  -3      265.83      263.97      3.65 o 
  -1  -1  -4      333.03      325.16      5.67 o 
  -1  -1  -5       61.20       46.86      3.47 o 
  -1  -1  -6      114.57      116.97      4.44 o 
  -1  -1  -7        1.89        3.62      3.21 o 
  -1  -1  -8        0.21        0.95      3.20 o 
   1   2 -10       12.38       13.45      2.88 o 
  -1  -2  10       12.38       18.01      3.79 o 
   1   2  -9       87.15       67.23      3.56 o 
  -1  -2   9       87.15       99.63      5.27 o 
  -1  -2   8        1.88        1.21      3.05 o 
   1   2  -8        1.88        2.23      2.14 o 
  -1  -2   7        2.33        2.21      1.53 o 
  -1  -2   7        2.33        3.22      3.07 o 
   1   2  -7        2.33        2.65      1.99 o 
  -1  -2   6       29.95       27.09      1.82 o 
   1   2  -6       29.95       30.58      2.27 o 
  -1  -2   6       29.95       30.22      3.39 o 
  -1  -2   5        2.24        2.24      1.15 o 
   1   2  -5        2.24        0.92      1.16 o 
   1   2  -5        2.24        2.33      1.61 o 
  -1  -2   5        2.24        2.66      1.38 o 
  -1  -2   5        2.24        1.12      2.16 o 
   1   2  -4        2.28        2.29      1.58 o 
  -1  -2   4        2.28        2.68      1.07 o 
   1   2  -4        2.28        3.03      1.12 o 
  -1  -2   4        2.28        1.07      1.65 o 
  -1  -2   3        8.85        9.99      1.18 o 
  -1  -2   3        8.85        8.23      1.75 o 
   1   2  -3        8.85        9.99      1.24 o 
   1   2  -3        8.85       10.25      1.14 o 
   1   2  -2       15.37       16.51      1.80 o 
  -1  -2   2       15.37       15.67      1.50 o 
  -1  -2   2       15.37       15.37      2.11 o 
   1   2  -2       15.37       13.48      1.43 o 
  -1  -2   1      967.69     1118.51      7.94 o 
   1   2  -1      967.69     1138.02      6.74 o 
   1   2   0     1061.29     1220.13      8.41 o 
   1   2   0     1061.29     1177.08      7.71 o 
   1   2   0     1061.29     1153.22      7.52 o 
  -1  -2   0     1061.29     1201.02      7.19 o 
   1   2   1      586.52      553.92      5.63 o 
   1   2   2     1657.24     1648.10     10.85 o 
   1   2   3     1259.97     1217.16     10.38 o 
  -1  -2  -3     1259.97     1180.90     10.42 o 
  -1  -2  -4      560.81      561.50      7.94 o 
   1   2   4      560.81      588.34      8.09 o 
  -1  -2  -5      284.10      285.14      6.35 o 
   1   2   5      284.10      267.50      6.34 o 
   1   2   6      283.10      288.57      6.99 o 
  -1  -2  -6      283.10      270.65      6.77 o 
   1   2   7       87.08       86.39      4.81 o 
  -1  -2  -7       87.08       87.68      4.92 o 
   1   2   8        3.06        2.56      3.38 o 
  -1  -3  10       95.40      127.29      6.05 o 
  -1  -3   9      132.70      143.00      5.70 o 
   1   3  -9      132.70      115.05      3.80 o 
  -1  -3   8      156.28      122.41      3.34 o 
   1   3  -8      156.28      133.33      3.61 o 
  -1  -3   7      259.64      236.59      4.28 o 
   1   3  -7      259.64      251.01      4.33 o 
   1   3  -6      161.88      151.86      3.31 o 
  -1  -3   6      161.88      151.48      2.95 o 
  -1  -3   6      161.88      161.66      5.21 o 
  -1  -3   6      161.88      151.63      3.71 o 
  -1  -3   5      496.93      507.51      5.98 o 
   1   3  -5      496.93      472.45      5.37 o 
  -1  -3   5      496.93      493.87      4.62 o 
  -1  -3   4       45.42       47.34      1.81 o 
  -1  -3   4       45.42       48.91      2.75 o 
   1   3  -4       45.42       44.12      1.67 o 
  -1  -3   3       99.29       99.61      3.51 o 
  -1  -3   3       99.29       99.51      2.54 o 
   1   3  -3       99.29       96.21      2.36 o 
   1   3  -2      136.59      152.64      2.98 o 
  -1  -3   2      136.59      162.10      4.17 o 
   1   3  -2      136.59      150.06      3.17 o 
  -1  -3   1       58.42       67.15      3.69 o 
   1   3  -1       58.42       63.72      2.34 o 
  -1  -3   1       58.42       65.64      2.09 o 
   1   3   0       51.01       53.44      2.57 o 
  -1  -3   0       51.01       52.96      3.66 o 
   1   3   1       47.84       41.59      2.33 o 
   1   3   2      158.59      154.23      4.17 o 
   1   3   3      465.46      420.26      6.77 o 
   1   3   4        1.48       -1.27      2.60 o 
   1   3   5      458.64      440.11      8.20 o 
   1   3   6      123.23      115.94      5.25 o 
   1   3   7       60.21       56.45      4.51 o 
  -1  -4  10       78.24       89.93      5.16 o 
  -1  -4   9       48.99       56.87      4.47 o 
   1   4  -8      180.38      167.30      3.80 o 
  -1  -4   8      180.38      159.52      4.57 o 
  -1  -4   7      329.24      320.07      5.99 o 
   1   4  -7      329.24      322.68      4.72 o 
   1   4  -6      586.53      606.39      6.41 o 
  -1  -4   6      586.53      621.64      8.06 o 
  -1  -4   5      697.11      715.78      8.32 o 
   1   4  -5      697.11      720.82      5.48 o 
  -1  -4   4      510.79      547.63      7.62 o 
  -1  -4   4      510.79      522.00      5.64 o 
   1   4  -4      510.79      515.03      5.20 o 
  -1  -4   3      526.11      521.23      7.45 o 
   1   4  -3      526.11      515.61      5.82 o 
   1   4  -2      321.01      313.41      4.28 o 
  -1  -4   2      321.01      326.76      6.48 o 
  -1  -4   2      321.01      334.57      4.24 o 
   1   4  -1      199.46      197.97      3.84 o 
  -1  -4   1      199.46      193.61      5.68 o 
   1   4   0       20.61       23.16      2.53 o 
  -1  -4   0       20.61       25.18      4.19 o 
   1   4   1       11.51       12.07      2.41 o 
   1   4   2        1.11        0.33      2.20 o 
   1   4   3       29.96       26.56      2.83 o 
   1   4   4        4.66        6.76      2.76 o 
   1   4   5       14.41       11.88      3.18 o 
   1   4   6       13.35       11.64      3.57 o 
  -1  -5  10        1.18        1.01      3.73 o 
  -1  -5   9        0.70       -1.90      3.29 o 
  -1  -5   8        2.53        0.76      3.16 o 
  -1  -5   8        2.53        3.89      3.21 o 
  -1  -5   7       11.33       15.03      3.33 o 
   1   5  -7       11.33       10.66      1.83 o 
  -1  -5   6      109.63      123.12      4.85 o 
   1   5  -5       29.24       35.16      1.97 o 
  -1  -5   5       29.24       38.50      4.38 o 
   1   5  -4      249.90      254.27      4.40 o 
  -1  -5   4      249.90      269.69      6.93 o 
   1   5  -3      280.34      294.83      5.13 o 
  -1  -5   3      280.34      312.23      7.25 o 
  -1  -5   2      357.83      360.90      7.99 o 
   1   5  -2      357.83      341.04      4.83 o 
   1   5  -1      275.29      289.78      4.94 o 
  -1  -5   1      275.29      276.58      7.20 o 
  -1  -5   0      178.72      183.36      6.65 o 
   1   5   0      178.72      186.51      4.62 o 
   1   5   1      157.05      169.77      4.83 o 
   1   5   2      207.38      209.07      5.39 o 
   1   5   3       22.19       17.65      2.80 o 
   1   5   4       86.80       74.65      4.08 o 
  -1  -6   9        0.29       -0.09      3.50 o 
  -1  -6   8        0.56        1.86      3.89 o 
  -1  -6   7        1.96        3.04      3.95 o 
  -1  -6   6        4.41        7.67      4.09 o 
   1   6  -5       10.11        8.40      1.81 o 
  -1  -6   5       10.11       10.04      4.13 o 
   1   6  -4        7.08        7.31      1.94 o 
  -1  -6   4        7.08        7.56      4.29 o 
  -1  -6   3       14.57       16.52      4.56 o 
   1   6  -3       14.57       14.93      2.43 o 
  -1  -6   2      156.70      166.66      6.71 o 
   1   6  -2      156.70      145.51      3.58 o 
   1   6  -1       50.63       53.09      3.00 o 
  -1  -6   1       50.63       50.76      5.01 o 
   1   6   0      314.42      307.54      5.79 o 
  -1  -6   0      314.42      318.00      8.41 o 
   1   6   1      344.94      338.49      6.77 o 
   1   6   2      141.62      132.94      5.23 o 
   1   6   3      159.16      146.71      5.76 o 
  -1  -7   8       61.45       73.33      5.58 o 
  -1  -7   7       82.58       90.85      5.74 o 
  -1  -7   6        5.64        8.12      4.25 o 
  -1  -7   5       48.86       53.05      5.43 o 
   1   7  -4        5.41        5.08      2.22 o 
  -1  -7   4        5.41        5.14      4.63 o 
   1   7  -3       10.70        9.46      2.57 o 
  -1  -7   3       10.70        8.36      4.90 o 
  -1  -7   2        1.59        3.36      4.49 o 
  -1  -7   1        2.07        4.20      4.86 o 
  -1  -7   0       17.16       14.21      5.29 o 
  -1  -8   5      123.53      142.42      7.31 o 
  -1  -8   4       51.12       67.37      6.54 o 
   2  -8   1        2.89        2.57      5.21 o 
   2  -8   2        3.66        6.06      5.10 o 
   2  -8   3       31.44       30.37      5.36 o 
   2  -8   4       28.60       33.62      5.82 o 
   2  -8   5        0.20        2.08      4.84 o 
   2  -7  -2      126.23      136.74      6.80 o 
   2  -7  -1       41.74       52.05      5.19 o 
   2  -7   0      169.84      190.83      7.28 o 
   2  -7   1       31.56       41.69      5.48 o 
   2  -7   2        3.94        3.79      4.75 o 
   2  -7   3       29.72       30.40      4.84 o 
   2  -7   4        1.17       -0.06      4.28 o 
   2  -7   5        0.67        7.83      3.93 o 
   2  -7   6        0.20        5.61      3.76 o 
   2  -7   7        5.94       10.03      4.01 o 
   2  -6  -4        3.72        3.20      4.12 o 
   2  -6  -3       89.81      109.95      5.38 o 
   2  -6  -3       89.81       85.66      5.39 o 
   2  -6  -2      106.74      100.85      5.05 o 
   2  -6  -2      106.74      140.68      6.00 o 
   2  -6  -1      308.38      352.67      8.08 o 
   2  -6  -1      308.38      295.51      6.90 o 
   2  -6   0      403.39      466.04      9.07 o 
   2  -6   0      403.39      378.61      6.95 o 
   2  -6   1      433.91      490.47      9.26 o 
   2  -6   2      228.63      247.26      6.75 o 
   2  -6   3      508.54      557.91      9.35 o 
   2  -6   4      129.43      148.68      5.43 o 
   2  -6   5       30.71       31.34      3.77 o 
   2  -6   6       31.32       37.51      3.93 o 
   2  -6   7        6.93        5.95      3.18 o 
   2  -6   8        0.52        0.26      3.33 o 
   2  -5  -5        9.25        9.95      4.21 o 
   2  -5  -4        0.81        1.86      4.14 o 
   2  -5  -4        0.81        1.56      3.46 o 
   2  -5  -3       11.43       13.92      3.82 o 
   2  -5  -3       11.43       16.17      3.75 o 
   2  -5  -2        1.64        3.59      3.38 o 
   2  -5  -2        1.64        0.89      3.44 o 
   2  -5  -1      123.76      136.55      5.49 o 
   2  -5  -1      123.76      139.73      5.14 o 
  -2   5   0       29.37       24.61      1.13 o 
   2  -5   0       29.37       26.75      3.09 o 
   2  -5   0       29.37       31.18      4.22 o 
   2  -5   1       79.73       69.30      3.00 o 
   2  -5   1       79.73       79.99      4.28 o 
  -2   5  -2      324.62      326.59      3.96 o 
   2  -5   2      324.62      325.49      6.51 o 
  -2   5  -3      255.32      233.61      2.47 o 
   2  -5   3      255.32      247.66      6.04 o 
   2  -5   4      258.86      219.18      5.53 o 
   2  -5   5      161.78      141.67      4.95 o 
   2  -5   6      142.08      128.88      4.85 o 
   2  -5   7      181.89      142.20      5.14 o 
   2  -5   8        1.24       -0.71      3.01 o 
   2  -5   9       48.52       26.72      3.65 o 
   2  -4  -7       65.83       74.14      6.03 o 
   2  -4  -6      253.86      228.30      7.58 o 
   2  -4  -5       58.01       50.62      4.53 o 
   2  -4  -4       95.42      105.25      5.02 o 
   2  -4  -4       95.42      104.46      4.21 o 
   2  -4  -3       10.09        8.35      3.34 o 
   2  -4  -3       10.09        7.83      3.17 o 
   2  -4  -2       10.24       10.41      3.07 o 
   2  -4  -2       10.24        8.29      3.20 o 
   2  -4  -1        5.27        7.27      2.46 o 
   2  -4  -1        5.27        5.41      3.14 o 
   2  -4   0       44.58       53.55      3.32 o 
   2  -4   0       44.58       50.91      2.61 o 
  -2   4  -1       78.04       82.28      2.19 o 
   2  -4   1       78.04       78.69      3.58 o 
   2  -4   1       78.04       88.28      2.83 o 
   2  -4   2        3.78        2.71      2.64 o 
  -2   4  -2        3.78        3.55      0.90 o 
   2  -4   2        3.78        2.82      1.10 o 
   2  -4   3       14.93       14.44      2.92 o 
  -2   4  -3       14.93       12.13      0.79 o 
   2  -4   4        1.04       -0.50      2.85 o 
   2  -4   4        1.04       -0.77      1.51 o 
   2  -4   5      153.22      158.68      3.47 o 
   2  -4   5      153.22      156.94      4.71 o 
   2  -4   6      233.74      215.41      5.36 o 
   2  -4   6      233.74      237.97      4.77 o 
   2  -4   7      118.94      120.25      4.15 o 
   2  -4   7      118.94       98.63      4.10 o 
   2  -4   8      106.82      117.45      4.56 o 
   2  -4   8      106.82       85.42      4.28 o 
   2  -4   9      122.11       89.58      4.23 o 
   2  -4   9      122.11      150.06      5.75 o 
   2  -3  -8       16.65       24.41      4.72 o 
   2  -3  -7       88.90       93.83      5.68 o 
   2  -3  -6      133.95      148.57      6.07 o 
   2  -3  -5      202.29      220.20      6.35 o 
   2  -3  -4      376.15      385.22      7.15 o 
   2  -3  -4      376.15      399.94      5.73 o 
   2  -3  -3      328.26      318.38      5.84 o 
   2  -3  -3      328.26      342.94      5.18 o 
   2  -3  -2      839.38      795.87      7.95 o 
   2  -3  -2      839.38      862.77      7.72 o 
   2  -3  -1      194.47      178.06      3.61 o 
   2  -3  -1      194.47      171.08      3.62 o 
  -2   3   0      256.70      254.06      3.28 o 
   2  -3   0      256.70      234.19      4.01 o 
   2  -3   0      256.70      246.75      3.67 o 
   2  -3   1      200.73      185.95      2.59 o 
   2  -3   1      200.73      199.69      4.10 o 
  -2   3  -1      200.73      194.10      2.41 o 
   2  -3   2       74.34       76.04      2.95 o 
  -2   3  -2       74.34       77.03      1.56 o 
   2  -3   2       74.34       66.91      1.74 o 
   2  -3   3       18.06       19.67      1.69 o 
   2  -3   3       18.06       16.44      2.44 o 
   2  -3   4        2.62        2.36      2.15 o 
   2  -3   4        2.62        1.85      1.54 o 
   2  -3   5       13.88       12.57      2.60 o 
   2  -3   5       13.88        8.73      0.51 o 
   2  -3   5       13.88       14.51      2.26 o 
   2  -3   6      159.11      184.70      4.79 o 
   2  -3   6      159.11      128.27      4.30 o 
   2  -3   7       21.93       25.33      3.20 o 
   2  -3   7       21.93       17.83      2.61 o 
   2  -3   7       21.93       22.41      2.89 o 
   2  -3   8      155.68      179.19      5.65 o 
   2  -3   8      155.68      165.45      5.49 o 
   2  -3   9       41.36       43.13      3.89 o 
   2  -3   9       41.36       51.16      4.01 o 
   2  -2  -9        0.99        0.51      4.10 o 
   2  -2  -8        5.28        6.19      3.89 o 
   2  -2  -7       40.54       38.89      4.13 o 
   2  -2  -6        3.87        8.01      3.11 o 
   2  -2  -5       76.30       88.51      4.06 o 
  -2   2   4      275.45      269.54      2.84 o 
   2  -2  -4      275.45      272.45      5.29 o 
   2  -2  -3      858.78      848.62      7.95 o 
  -2   2   3      858.78      848.40      5.08 o 
   2  -2  -2     1416.37     1352.68      8.84 o 
   2  -2  -2     1416.37     1400.93      7.11 o 
  -2   2   2     1416.37     1388.36      6.60 o 
   2  -2  -1     1667.53     1564.33      8.43 o 
  -2   2   1     1667.53     1651.35      7.76 o 
   2  -2  -1     1667.53     1574.06      7.96 o 
  -2   2   1     1667.53     1636.60      8.04 o 
  -2   2   0     2331.35     2351.32      8.52 o 
   2  -2   0     2331.35     2382.95     10.37 o 
  -2   2   0     2331.35     2421.61      8.25 o 
   2  -2   0     2331.35     2324.27      8.82 o 
   2  -2   1     1941.23     1839.91      7.95 o 
  -2   2  -1     1941.23     1906.19      7.28 o 
  -2   2  -1     1941.23     1892.53      7.22 o 
   2  -2   1     1941.23     1856.43      9.71 o 
   2  -2   1     1941.23     1842.84      6.12 o 
   2  -2   2     1985.61     1913.63      5.20 o 
   2  -2   2     1985.61     1951.49      7.13 o 
  -2   2  -2     1985.61     1973.25      7.16 o 
   2  -2   2     1985.61     1970.40     10.94 o 
   2  -2   3      195.00      168.65      3.28 o 
   2  -2   3      195.00      176.87      2.39 o 
   2  -2   4      343.67      395.14      5.59 o 
   2  -2   4      343.67      381.12      3.90 o 
   2  -2   5      169.59      181.07      4.50 o 
   2  -2   5      169.59      193.27      3.34 o 
   2  -2   5      169.59      174.07      2.60 o 
   2  -2   6        1.29        0.96      2.41 o 
   2  -2   6        1.29        0.70      2.53 o 
   2  -2   7        0.33       -0.11      2.18 o 
   2  -2   7        0.33        0.73      2.46 o 
   2  -2   7        0.33        0.24      2.46 o 
   2  -2   8        2.66        1.90      2.43 o 
   2  -2   8        2.66        1.88      2.34 o 
   2  -2   8        2.66        1.55      2.87 o 
   2  -2   9        1.10        1.63      2.78 o 
   2  -2   9        1.10        0.74      3.17 o 
   2  -1  -9       37.90       37.46      4.39 o 
   2  -1  -8       79.50       74.63      4.43 o 
   2  -1  -7       39.21       38.33      3.57 o 
   2  -1  -6       21.79       27.22      3.14 o 
   2  -1  -5       12.93       14.02      2.68 o 
   2  -1  -4       31.32       33.06      2.63 o 
   2  -1  -3      195.37      162.56      1.81 o 
   2  -1  -3      195.37      209.85      4.10 o 
   2  -1  -2        0.78        1.07      1.56 o 
  -2   1   2        0.78        1.47      1.35 o 
   2  -1  -2        0.78        1.32      0.86 o 
  -2   1   1      531.36      555.59      4.64 o 
   2  -1  -1      531.36      515.70      4.52 o 
   2  -1   0      390.56      403.50      4.37 o 
   2  -1   0      390.56      400.23      3.98 o 
  -2   1   0      390.56      421.41      3.91 o 
  -2   1  -1      899.35      942.82      5.61 o 
  -2   1  -1      899.35      948.84      5.85 o 
   2  -1   1      899.35      914.90      5.78 o 
   2  -1   2      616.73      666.55      6.17 o 
   2  -1   2      616.73      664.99      5.32 o 
   2  -1   3      496.97      465.62      5.91 o 
   2  -1   3      496.97      459.18      4.22 o 
   2  -1   4      455.39      445.29      6.39 o 
   2  -1   4      455.39      439.55      5.42 o 
   2  -1   4      455.39      475.63      4.70 o 
   2  -1   5      680.20      772.13      9.14 o 
   2  -1   5      680.20      728.70      7.68 o 
   2  -1   6        1.98        4.09      2.17 o 
   2  -1   6        1.98       -0.21      2.65 o 
   2  -1   7      227.39      259.44      6.62 o 
   2  -1   7      227.39      249.99      5.78 o 
   2  -1   8       19.94       21.99      3.61 o 
   2  -1   8       19.94       29.79      3.08 o 
   2  -1   9        0.40       -2.28      3.22 o 
   2   0 -10       68.95       63.80      4.87 o 
   2   0  -9       96.74       97.10      4.79 o 
   2   0  -8      342.73      287.04      6.46 o 
   2   0  -7      225.23      234.56      5.51 o 
   2   0  -6      111.92      105.99      3.89 o 
   2   0  -5      198.06      195.46      4.48 o 
   2   0  -4       44.37       42.40      2.56 o 
   2   0  -3        7.92        5.80      0.60 o 
   2   0  -3        7.92        8.73      1.76 o 
  -2   0   2      283.63      318.66      3.81 o 
   2   0  -2      283.63      318.70      3.84 o 
   2   0  -2      283.63      313.89      4.17 o 
   2   0  -1      103.55      112.29      3.06 o 
  -2   0   1      103.55      119.57      2.68 o 
  -2   0   1      103.55      117.78      2.45 o 
   2   0  -1      103.55      106.05      2.57 o 
   2   0   0      402.83      426.84      4.61 o 
   2   0   0      402.83      436.97      5.06 o 
  -2   0   0      402.83      459.85      4.70 o 
  -2   0   0      402.83      438.82      4.30 o 
   2   0   1       51.27       60.13      2.69 o 
  -2   0  -1       51.27       64.48      2.13 o 
   2   0   1       51.27       60.98      2.35 o 
   2   0   2      197.94      232.34      3.60 o 
   2   0   2      197.94      218.91      4.15 o 
   2   0   2      197.94      210.88      2.32 o 
   2   0   3      187.00      210.26      4.58 o 
   2   0   3      187.00      190.88      2.90 o 
   2   0   4      433.94      444.43      6.95 o 
   2   0   4      433.94      411.23      5.03 o 
   2   0   5      107.64      115.49      4.56 o 
   2   0   5      107.64      105.69      3.38 o 
   2   0   6      264.31      247.26      6.43 o 
   2   0   7      248.29      264.98      7.14 o 
   2   0   8      152.65      165.68      6.30 o 
   2   1 -10        5.13        4.44      2.92 o 
   2   1  -9       59.37       55.04      3.60 o 
   2   1  -8       87.72       79.88      3.92 o 
  -2  -1   7      175.93      176.35      5.75 o 
   2   1  -7      175.93      176.27      4.78 o 
   2   1  -6      239.67      243.79      4.87 o 
  -2  -1   6      239.67      239.23      5.65 o 
  -2  -1   5      694.25      605.50      7.90 o 
   2   1  -5      694.25      646.55      6.83 o 
   2   1  -4      999.28      910.77      7.33 o 
   2   1  -4      999.28      952.88      4.33 o 
  -2  -1   4      999.28      963.60      8.32 o 
   2   1  -3      210.16      199.82      3.50 o 
   2   1  -3      210.16      211.97      2.86 o 
   2   1  -3      210.16      179.89      3.31 o 
  -2  -1   3      210.16      195.51      3.24 o 
  -2  -1   3      210.16      178.02      3.54 o 
   2   1  -2     1432.38     1543.24      7.76 o 
  -2  -1   2     1432.38     1565.57      8.87 o 
  -2  -1   2     1432.38     1517.05      8.39 o 
   2   1  -2     1432.38     1442.20      8.59 o 
  -2  -1   2     1432.38     1445.08      7.46 o 
  -2  -1   1      259.80      295.03      4.04 o 
   2   1  -1      259.80      266.56      4.03 o 
   2   1  -1      259.80      245.63      4.08 o 
  -2  -1   1      259.80      252.14      2.41 o 
  -2  -1   1      259.80      281.61      3.99 o 
   2   1   0      462.73      494.83      5.79 o 
  -2  -1   0      462.73      525.93      5.40 o 
   2   1   0      462.73      529.15      6.07 o 
   2   1   1       55.23       51.26      2.95 o 
   2   1   2       24.89       18.69      2.24 o 
   2   1   3       46.44       50.84      3.22 o 
   2   1   4      184.05      182.97      5.18 o 
   2   1   5       39.07       40.91      3.54 o 
   2   1   6      174.52      165.74      5.78 o 
   2   1   7       59.67       59.12      4.36 o 
   2   1   8       22.45       20.31      3.90 o 
   2   2 -10        2.09        2.03      2.57 o 
  -2  -2  10        2.09        2.15      3.53 o 
   2   2  -9        9.01        6.95      2.46 o 
  -2  -2   9        9.01        8.76      3.56 o 
   2   2  -8       15.26       13.53      2.62 o 
  -2  -2   8       15.26       15.53      3.48 o 
   2   2  -7        1.31        1.05      2.34 o 
  -2  -2   7        1.31        1.59      3.31 o 
  -2  -2   7        1.31        1.92      1.63 o 
  -2  -2   6      291.23      290.54      5.97 o 
   2   2  -6      291.23      316.52      3.51 o 
   2   2  -6      291.23      289.05      4.98 o 
   2   2  -5      418.57      430.53      5.92 o 
  -2  -2   5      418.57      438.66      4.82 o 
   2   2  -5      418.57      448.42      4.17 o 
  -2  -2   5      418.57      419.95      6.34 o 
   2   2  -4      846.15      864.25      6.07 o 
   2   2  -4      846.15      820.35      6.79 o 
  -2  -2   4      846.15      842.74      7.94 o 
  -2  -2   4      846.15      865.19      6.63 o 
   2   2  -3     1233.07     1228.51      8.47 o 
  -2  -2   3     1233.07     1219.73      8.27 o 
  -2  -2   3     1233.07     1236.06      8.56 o 
   2   2  -2     2473.67     2461.97     12.07 o 
   2   2  -2     2473.67     2470.96     12.48 o 
   2   2  -1     1567.24     1661.54     10.73 o 
   2   2  -1     1567.24     1753.13     11.45 o 
   2   2   0     2537.16     2696.06     13.98 o 
   2   2   0     2537.16     2571.90     13.78 o 
   2   2   1      313.66      295.53      5.54 o 
   2   2   2      645.55      664.24      7.98 o 
  -2  -2  -2      645.55      634.65      4.35 o 
   2   2   3      349.39      325.11      6.27 o 
  -2  -2  -3      349.39      315.70      3.89 o 
   2   2   4        0.41        1.07      2.83 o 
   2   2   5       12.24       11.46      3.17 o 
   2   2   6        2.36        5.72      3.18 o 
   2   2   7        1.34       -0.18      3.28 o 
  -2  -3  10       63.77       78.72      5.22 o 
   2   3 -10       63.77       49.39      3.55 o 
  -2  -3   9       43.18       54.20      4.54 o 
   2   3  -9       43.18       34.45      3.12 o 
   2   3  -8       26.18       25.49      2.70 o 
  -2  -3   8       26.18       27.72      3.57 o 
   2   3  -7        2.25        1.94      2.37 o 
  -2  -3   7        2.25        3.45      2.32 o 
  -2  -3   7        2.25        2.96      3.30 o 
   2   3  -6       54.96       52.98      3.17 o 
  -2  -3   6       54.96       58.09      3.06 o 
  -2  -3   6       54.96       50.23      3.67 o 
  -2  -3   5       54.39       54.02      3.22 o 
  -2  -3   5       54.39       47.92      3.34 o 
   2   3  -5       54.39       50.77      2.33 o 
  -2  -3   4       24.44       26.86      3.06 o 
   2   3  -4       24.44       25.10      2.03 o 
   2   3  -3      290.26      306.38      4.87 o 
  -2  -3   3      290.26      281.88      5.29 o 
   2   3  -2       65.32       61.76      3.00 o 
   2   3  -2       65.32       59.30      2.73 o 
  -2  -3   2       65.32       62.60      3.81 o 
   2   3  -1      409.82      397.78      5.97 o 
   2   3  -1      409.82      445.38      6.08 o 
   2   3   0      252.95      240.78      5.08 o 
   2   3   1      344.49      328.26      6.31 o 
   2   3   2      426.68      402.66      6.90 o 
   2   3   3      464.62      420.48      7.33 o 
   2   3   4       25.39       20.26      3.13 o 
   2   3   5      184.94      167.45      5.72 o 
   2   3   6       60.09       55.67      4.50 o 
  -2  -4  10      110.04      149.85      6.34 o 
  -2  -4   9      198.30      216.14      6.95 o 
   2   4  -9      198.30      165.94      4.51 o 
  -2  -4   8       17.18       22.86      3.53 o 
   2   4  -8       17.18       20.17      2.52 o 
   2   4  -7      249.88      258.70      5.21 o 
  -2  -4   7      249.88      262.70      5.55 o 
  -2  -4   7      249.88      253.11      6.40 o 
  -2  -4   6       55.07       62.71      3.95 o 
  -2  -4   6       55.07       57.54      3.88 o 
   2   4  -5        4.85        4.63      1.80 o 
  -2  -4   5        4.85        6.96      3.20 o 
  -2  -4   4        5.31        5.51      3.67 o 
   2   4  -4        5.31        4.45      2.13 o 
   2   4  -3        1.29        1.66      2.19 o 
  -2  -4   3        1.29        1.87      3.35 o 
   2   4  -2       61.12       58.41      3.25 o 
   2   4  -2       61.12       60.24      3.38 o 
  -2  -4   2       61.12       59.25      4.70 o 
   2   4  -1        3.79        9.02      2.56 o 
   2   4  -1        3.79        7.91      2.62 o 
  -2  -4   1        3.79        0.97      4.11 o 
   2   4   0       74.39       78.61      3.80 o 
   2   4   1       39.71       42.47      3.82 o 
   2   4   2      124.12      119.98      5.02 o 
   2   4   3       26.34       27.33      3.28 o 
   2   4   4      153.96      134.69      5.36 o 
   2   4   5      135.20      118.89      5.51 o 
  -2  -5  10       21.63       24.59      4.34 o 
  -2  -5   9       34.34       42.06      4.39 o 
  -2  -5   8       47.17       59.14      4.10 o 
  -2  -5   8       47.17       56.45      4.48 o 
   2   5  -8       47.17       47.33      2.89 o 
   2   5  -7      214.73      221.00      4.95 o 
  -2  -5   7      214.73      254.78      6.40 o 
  -2  -5   6      260.53      287.19      6.71 o 
   2   5  -6      260.53      282.17      4.71 o 
  -2  -5   5       74.26       96.38      4.87 o 
   2   5  -5       74.26       81.91      3.10 o 
  -2  -5   4      406.18      437.42      8.25 o 
   2   5  -4      406.18      426.86      6.43 o 
  -2  -5   3      108.69      102.65      5.16 o 
   2   5  -3      108.69      104.08      3.90 o 
   2   5  -2      155.64      154.91      4.74 o 
   2   5  -2      155.64      156.54      4.41 o 
  -2  -5   2      155.64      159.89      6.28 o 
   2   5  -1       24.62       29.82      3.32 o 
  -2  -5   1       24.62       20.70      4.50 o 
   2   5   0       13.51       15.90      2.84 o 
   2   5   1       18.47       21.15      3.51 o 
   2   5   2       18.21       12.96      3.52 o 
   2   5   3        2.80        1.65      3.59 o 
   2   5   4       24.08       16.28      4.30 o 
  -2  -6   9       23.41       25.82      4.04 o 
  -2  -6   8       60.30       69.39      4.95 o 
  -2  -6   8       60.30       66.56      4.71 o 
  -2  -6   7       36.83       45.36      4.45 o 
  -2  -6   6       74.71       84.20      5.23 o 
  -2  -6   5      186.39      199.93      7.14 o 
   2   6  -5      186.39      203.89      4.88 o 
   2   6  -4      351.38      349.92      6.58 o 
  -2  -6   4      351.38      337.40      8.24 o 
   2   6  -3      319.72      322.30      6.84 o 
  -2  -6   3      319.72      309.65      8.17 o 
   2   6  -2      464.57      432.27      7.90 o 
   2   6  -2      464.57      430.57      6.86 o 
  -2  -6   2      464.57      451.50      9.78 o 
   2   6  -1      160.29      146.42      4.77 o 
   2   6  -1      160.29      142.00      5.18 o 
   2   6   0      245.36      240.14      6.12 o 
   2   6   1      135.27      135.53      5.28 o 
   2   6   2       10.08       12.43      3.78 o 
  -2  -7   8       15.06       21.59      4.73 o 
  -2  -7   7        6.43        5.49      4.29 o 
  -2  -7   6        5.20        6.98      4.55 o 
  -2  -7   5       27.09       23.74      4.60 o 
   2   7  -4        7.02        7.27      2.81 o 
  -2  -7   4        7.02        4.74      4.29 o 
  -2  -7   3       41.51       37.90      5.45 o 
   2   7  -3       41.51       42.01      3.77 o 
  -2  -7   2       37.15       27.52      5.25 o 
   2   7  -2       37.15       32.10      3.74 o 
   2   7  -1       68.72       61.92      4.51 o 
   3  -8   2       42.29       43.30      6.23 o 
   3  -8   3       71.93       77.25      6.75 o 
   3  -7  -2        9.15        8.16      3.59 o 
   3  -7  -2        9.15       12.52      4.99 o 
   3  -7  -1        2.89        2.46      3.26 o 
   3  -7  -1        2.89        8.49      4.96 o 
   3  -7   0       16.27       17.91      4.66 o 
   3  -7   1        5.09        2.12      4.58 o 
   3  -7   2        7.09        1.72      4.09 o 
   3  -7   3        5.30        8.20      3.80 o 
   3  -7   4       28.49       31.24      4.34 o 
   3  -7   5       27.76       24.39      4.29 o 
   3  -7   6       36.09       29.60      4.60 o 
   3  -6  -4      169.17      169.35      7.50 o 
   3  -6  -3      129.20      145.32      6.02 o 
   3  -6  -3      129.20      145.43      6.93 o 
   3  -6  -2      238.98      277.47      7.88 o 
   3  -6  -2      238.98      278.39      7.54 o 
   3  -6  -1      184.18      189.77      6.44 o 
   3  -6  -1      184.18      201.72      6.08 o 
   3  -6   0       82.35       80.92      5.32 o 
   3  -6   0       82.35       71.84      3.95 o 
   3  -6   1       23.73       31.40      4.18 o 
   3  -6   1       23.73       23.25      2.45 o 
   3  -6   2        7.75        6.09      3.54 o 
   3  -6   3        5.00        6.94      3.65 o 
   3  -6   4        1.43        1.34      3.38 o 
   3  -6   5       46.21       39.39      4.00 o 
   3  -6   6        0.48       -0.21      3.40 o 
   3  -6   7        8.19        5.91      3.32 o 
   3  -5  -5       14.05       10.57      3.99 o 
   3  -5  -4       29.10       35.57      3.75 o 
   3  -5  -4       29.10       34.32      4.37 o 
   3  -5  -3       52.34       58.60      4.18 o 
   3  -5  -3       52.34       46.92      4.26 o 
   3  -5  -2      176.76      187.04      5.59 o 
   3  -5  -2      176.76      190.77      5.79 o 
   3  -5  -1      347.13      362.29      7.02 o 
   3  -5  -1      347.13      373.65      6.91 o 
   3  -5   0      120.23      112.35      4.74 o 
   3  -5   0      120.23      122.41      3.90 o 
   3  -5   1      418.82      425.09      7.44 o 
   3  -5   1      418.82      430.95      5.93 o 
   3  -5   2      163.07      148.53      4.93 o 
   3  -5   2      163.07      130.16      2.84 o 
   3  -5   3      203.52      194.07      5.56 o 
   3  -5   4       45.88       37.30      3.92 o 
   3  -5   5       16.88       18.63      3.58 o 
   3  -5   6        5.41        5.66      3.22 o 
   3  -5   7       27.56       21.66      3.47 o 
   3  -5   8       25.25       18.90      3.59 o 
   3  -4  -7        0.30       -0.20      4.34 o 
   3  -4  -6        4.79        3.77      4.00 o 
   3  -4  -5        0.87        3.63      3.62 o 
   3  -4  -4       75.79       78.92      3.70 o 
   3  -4  -4       75.79       79.76      4.47 o 
   3  -4  -3        6.52       10.45      2.93 o 
   3  -4  -3        6.52       10.29      3.02 o 
   3  -4  -2        4.75        7.32      3.00 o 
   3  -4  -2        4.75        6.87      2.83 o 
   3  -4  -1       24.23       28.57      3.05 o 
   3  -4  -1       24.23       23.75      2.72 o 
  -3   4   0      106.85       97.14      2.40 o 
   3  -4   0      106.85      107.01      3.89 o 
   3  -4   0      106.85      111.70      3.23 o 
  -3   4  -1      394.58      397.04      4.38 o 
   3  -4   1      394.58      403.46      6.66 o 
   3  -4   1      394.58      375.92      4.46 o 
   3  -4   2      363.09      366.50      6.48 o 
  -3   4  -2      363.09      347.35      3.95 o 
   3  -4   3      858.23      785.79      6.24 o 
  -3   4  -3      858.23      771.87      5.10 o 
   3  -4   4      230.65      237.01      4.48 o 
   3  -4   4      230.65      219.86      5.71 o 
   3  -4   5      424.23      464.33      6.76 o 
   3  -4   5      424.23      386.99      7.46 o 
   3  -4   6      342.13      346.93      6.27 o 
   3  -4   6      342.13      305.75      6.82 o 
   3  -4   7       39.50       40.92      3.08 o 
   3  -4   7       39.50       37.86      3.75 o 
   3  -4   8       52.64       36.45      3.78 o 
   3  -3  -8       52.49       59.82      5.53 o 
   3  -3  -7      159.63      161.04      6.41 o 
   3  -3  -6      165.10      150.12      5.80 o 
   3  -3  -5      117.41      123.19      4.96 o 
   3  -3  -5      117.41      129.03      3.27 o 
   3  -3  -4       51.50       55.96      2.84 o 
   3  -3  -4       51.50       56.89      3.73 o 
   3  -3  -3      135.54      132.44      3.64 o 
   3  -3  -3      135.54      134.34      4.28 o 
   3  -3  -2      110.77      122.14      3.80 o 
   3  -3  -2      110.77      116.36      3.23 o 
  -3   3   1       32.18       26.00      2.06 o 
   3  -3  -1       32.18       30.35      2.37 o 
   3  -3  -1       32.18       28.44      2.32 o 
  -3   3   0      147.63      155.44      2.94 o 
   3  -3   0      147.63      165.98      3.98 o 
   3  -3   0      147.63      152.18      3.15 o 
   3  -3   1        3.33        3.60      1.26 o 
   3  -3   1        3.33        3.83      2.13 o 
  -3   3  -1        3.33        2.52      1.25 o 
  -3   3  -2      148.10      146.30      2.68 o 
   3  -3   2      148.10      128.77      3.27 o 
  -3   3  -2      148.10      145.33      2.74 o 
   3  -3   2      148.10      146.52      4.27 o 
   3  -3   2      148.10      147.17      2.12 o 
   3  -3   3       53.81       55.03      2.89 o 
   3  -3   3       53.81       49.49      3.36 o 
   3  -3   4      131.99      137.52      2.53 o 
   3  -3   4      131.99      140.66      4.36 o 
   3  -3   4      131.99      122.94      4.56 o 
   3  -3   5      195.87      213.17      5.05 o 
   3  -3   5      195.87      175.30      5.15 o 
   3  -3   6      286.40      317.62      6.27 o 
   3  -3   6      286.40      235.36      6.11 o 
   3  -3   7       31.24       39.42      3.44 o 
   3  -3   7       31.24       33.18      3.11 o 
   3  -3   8      139.49      146.72      5.56 o 
   3  -3   8      139.49      163.18      5.49 o 
   3  -2  -9       29.77       30.30      4.81 o 
   3  -2  -8       52.05       54.96      4.59 o 
   3  -2  -7      229.53      211.97      6.45 o 
   3  -2  -6      578.83      569.12      8.83 o 
   3  -2  -5      160.63      153.12      5.09 o 
   3  -2  -4     1202.35     1092.16      6.42 o 
   3  -2  -4     1202.35     1137.26     10.30 o 
   3  -2  -3      805.83      731.46      5.42 o 
   3  -2  -3      805.83      789.37      8.15 o 
   3  -2  -2      499.43      464.10      4.74 o 
   3  -2  -2      499.43      451.23      5.82 o 
  -3   2   1      295.54      270.88      4.03 o 
   3  -2  -1      295.54      285.83      4.17 o 
   3  -2  -1      295.54      270.35      4.04 o 
  -3   2   0      195.61      208.85      3.45 o 
   3  -2   0      195.61      201.67      4.14 o 
   3  -2   0      195.61      185.42      3.25 o 
   3  -2   1        0.48       -0.05      1.38 o 
  -3   2  -1        0.48        0.36      1.26 o 
   3  -2   1        0.48        0.69      2.06 o 
  -3   2  -1        0.48        3.88      1.35 o 
   3  -2   2       33.89       42.32      2.68 o 
   3  -2   2       33.89       39.42      2.05 o 
  -3   2  -2       33.89       44.06      1.90 o 
   3  -2   3      184.57      183.78      4.60 o 
   3  -2   3      184.57      206.98      3.63 o 
   3  -2   4        0.65       -0.24      1.25 o 
   3  -2   4        0.65        1.59      1.72 o 
   3  -2   4        0.65        3.52      2.45 o 
   3  -2   5        8.42        8.64      2.55 o 
   3  -2   5        8.42       12.58      2.01 o 
   3  -2   6       14.36       11.96      2.87 o 
   3  -2   6       14.36       13.43      2.44 o 
   3  -2   7       20.61       20.56      3.33 o 
   3  -2   7       20.61       24.31      2.89 o 
   3  -2   8       24.31       13.10      2.93 o 
   3  -2   8       24.31       29.68      3.87 o 
   3  -1  -9        0.99        1.39      3.45 o 
   3  -1  -8       12.50       12.04      3.30 o 
   3  -1  -7       26.81       27.22      3.41 o 
   3  -1  -6       18.34       22.04      3.32 o 
   3  -1  -5       34.13       38.99      3.36 o 
   3  -1  -4      397.81      267.34      2.13 o 
   3  -1  -4      397.81      391.24      6.05 o 
   3  -1  -3      654.19      660.72      4.39 o 
   3  -1  -3      654.19      615.53      6.79 o 
   3  -1  -2      100.12       68.01      2.75 o 
   3  -1  -1     1438.07     1492.39      9.38 o 
   3  -1   0      501.75      479.19      6.19 o 
   3  -1   0      501.75      477.55      5.65 o 
   3  -1   1      762.03      776.27      7.95 o 
   3  -1   1      762.03      753.00      6.86 o 
   3  -1   2      165.39      161.39      3.68 o 
   3  -1   2      165.39      176.06      4.64 o 
   3  -1   3      129.93      138.89      3.74 o 
   3  -1   3      129.93      130.70      4.57 o 
   3  -1   4       89.18       98.42      4.13 o 
   3  -1   4       89.18      102.67      3.71 o 
   3  -1   4       89.18       86.69      2.90 o 
   3  -1   5       42.74       46.01      3.53 o 
   3  -1   5       42.74       42.71      2.67 o 
   3  -1   5       42.74       50.69      3.05 o 
   3  -1   6        5.39        5.31      2.32 o 
   3  -1   6        5.39        3.21      2.78 o 
   3  -1   6        5.39        6.48      2.23 o 
   3  -1   7        6.05        4.75      3.10 o 
   3  -1   8       13.99       23.11      3.83 o 
   3   0 -10       21.49       18.61      3.72 o 
   3   0  -9        4.55        3.71      3.28 o 
   3   0  -8        5.22        8.40      3.03 o 
   3   0  -7       48.53       51.00      3.71 o 
   3   0  -6      269.68      269.94      5.95 o 
   3   0  -5       43.85       43.14      2.99 o 
   3   0  -4        1.03        1.32      2.28 o 
   3   0  -4        1.03        0.71      0.94 o 
   3   0  -3        3.91       14.19      2.56 o 
   3   0  -2       93.93       82.89      3.01 o 
   3   0  -2       93.93       92.92      2.61 o 
   3   0  -1      484.93      439.62      6.21 o 
   3   0  -1      484.93      444.89      5.61 o 
   3   0   0      702.75      765.38      8.23 o 
   3   0   0      702.75      697.18      7.22 o 
   3   0   1     1484.86     1539.03     10.81 o 
   3   0   1     1484.86     1641.37     12.06 o 
   3   0   2      550.66      489.63      6.50 o 
   3   0   2      550.66      426.95      3.09 o 
   3   0   3     1099.43     1153.30     11.44 o 
   3   0   3     1099.43     1146.22      6.41 o 
   3   0   3     1099.43     1161.24     10.39 o 
   3   0   4      760.62      734.21      9.68 o 
   3   0   4      760.62      761.95      6.13 o 
   3   0   5      190.91      185.41      5.63 o 
   3   0   6      172.70      158.73      5.79 o 
   3   0   7       59.19       71.06      4.74 o 
   3   1 -10       34.68       29.84      4.03 o 
   3   1  -9      150.72      136.69      5.14 o 
   3   1  -8      247.84      242.27      6.09 o 
   3   1  -7      144.49      141.47      4.81 o 
   3   1  -6      126.98      123.26      4.41 o 
   3   1  -5      349.32      333.60      5.82 o 
   3   1  -5      349.32      342.39      2.97 o 
   3   1  -4      283.94      289.45      5.30 o 
   3   1  -4      283.94      335.78      3.94 o 
   3   1  -3       13.74       18.36      2.32 o 
   3   1  -3       13.74       22.21      2.05 o 
   3   1  -2      265.81      291.13      5.50 o 
   3   1  -2      265.81      294.77      5.13 o 
   3   1  -2      265.81      310.58      3.70 o 
   3   1  -1       39.10       40.87      2.87 o 
   3   1  -1       39.10       36.43      3.20 o 
   3   1   0      124.92      150.08      4.46 o 
   3   1   0      124.92      142.57      4.04 o 
   3   1   1       34.19       31.90      3.39 o 
   3   1   1       34.19       36.71      3.06 o 
   3   1   2      142.82      145.68      4.42 o 
   3   1   2      142.82      160.79      5.42 o 
   3   1   3      267.24      271.40      6.02 o 
   3   1   3      267.24      275.41      6.47 o 
   3   1   4      206.96      215.20      5.99 o 
   3   1   5      137.44      144.14      5.39 o 
   3   1   6      118.81      116.85      5.29 o 
   3   1   7      158.80      159.35      6.35 o 
   3   2 -10       28.22       26.86      3.32 o 
  -3  -2   9       94.84      119.49      5.58 o 
   3   2  -9       94.84      100.91      4.49 o 
  -3  -2   8      489.36      554.32      9.37 o 
   3   2  -8      489.36      471.67      7.81 o 
  -3  -2   7       46.95       44.11      4.14 o 
   3   2  -7       46.95       56.15      3.52 o 
   3   2  -6     1079.16     1193.17      6.62 o 
  -3  -2   6     1079.16     1182.03     11.49 o 
   3   2  -5      787.89      767.55      8.36 o 
  -3  -2   5      787.89      789.68      8.85 o 
   3   2  -4      465.11      445.59      6.22 o 
  -3  -2   4      465.11      463.38      6.13 o 
  -3  -2   3      512.94      495.24      5.37 o 
   3   2  -3      512.94      512.99      6.69 o 
   3   2  -2      321.04      319.43      5.66 o 
   3   2  -2      321.04      289.06      5.63 o 
  -3  -2   2      321.04      302.73      3.58 o 
   3   2  -1      151.20      109.34      4.29 o 
   3   2  -1      151.20      123.71      4.37 o 
  -3  -2   1      151.20      110.29      1.74 o 
   3   2   0       79.21       35.37      4.00 o 
   3   2   0       79.21       53.08      3.68 o 
   3   2   1      164.36      123.89      4.44 o 
   3   2   1      164.36      110.83      4.80 o 
   3   2   2      143.73      186.34      5.62 o 
   3   2   2      143.73       82.53      4.90 o 
   3   2   3        7.95        6.60      3.47 o 
   3   2   4       73.07       83.02      4.67 o 
   3   2   5       15.73       13.01      3.45 o 
   3   2   6       19.79       13.62      3.67 o 
   3   3 -10        5.28        4.42      3.11 o 
  -3  -3  10        5.28        4.20      3.83 o 
   3   3  -9       19.47       17.85      3.12 o 
  -3  -3   9       19.47       21.98      3.89 o 
   3   3  -8        3.10        1.45      2.61 o 
  -3  -3   8        3.10        3.06      3.14 o 
   3   3  -7       26.32       21.12      2.72 o 
  -3  -3   7       26.32       22.35      3.53 o 
  -3  -3   7       26.32       23.89      2.71 o 
   3   3  -6      161.74      152.57      4.77 o 
  -3  -3   6      161.74      153.23      4.89 o 
  -3  -3   6      161.74      168.95      4.60 o 
   3   3  -5      257.57      265.59      5.17 o 
  -3  -3   5      257.57      261.67      5.44 o 
   3   3  -4      124.99      114.72      4.30 o 
  -3  -3   4      124.99      108.42      3.86 o 
   3   3  -3      604.29      644.56      8.21 o 
  -3  -3   3      604.29      584.12      6.19 o 
   3   3  -2      570.90      571.88      8.15 o 
   3   3  -2      570.90      555.77      7.99 o 
  -3  -3   2      570.90      543.86      5.27 o 
   3   3  -1      418.45      446.82      7.63 o 
   3   3  -1      418.45      447.62      7.55 o 
   3   3   0      250.43      274.55      6.29 o 
   3   3   0      250.43      248.80      6.11 o 
   3   3   1      204.03      199.90      5.75 o 
   3   3   1      204.03      239.63      6.48 o 
   3   3   2      139.56      149.07      5.81 o 
   3   3   3       21.52       20.34      3.91 o 
   3   3   4       15.81       12.57      3.79 o 
   3   3   5        0.94        0.62      3.43 o 
   3   4 -10       21.18       16.11      3.16 o 
  -3  -4  10       21.18       28.92      4.47 o 
  -3  -4   9       75.59       85.39      5.18 o 
   3   4  -9       75.59       67.65      3.79 o 
   3   4  -8      136.87      124.01      4.66 o 
  -3  -4   8      136.87      144.08      5.48 o 
   3   4  -7       92.42      121.17      4.36 o 
  -3  -4   7       92.42      116.56      4.71 o 
  -3  -4   6       38.28       35.52      3.81 o 
  -3  -4   6       38.28       37.81      3.26 o 
  -3  -4   5       49.97       52.16      3.29 o 
  -3  -4   5       49.97       47.42      4.24 o 
  -3  -4   4       39.97       30.90      4.50 o 
   3   4  -4       39.97       54.86      3.60 o 
   3   4  -3       77.68       77.45      4.13 o 
   3   4  -3       77.68       76.98      3.86 o 
   3   4  -2      212.85      198.30      5.60 o 
   3   4  -2      212.85      200.60      5.51 o 
   3   4  -1      280.16      270.79      6.58 o 
   3   4  -1      280.16      282.85      6.92 o 
   3   4   0      283.78      237.52      6.30 o 
   3   4   0      283.78      267.33      6.56 o 
   3   4   1      547.06      509.94      9.13 o 
   3   4   1      547.06      541.96      9.29 o 
   3   4   2      325.13      310.76      7.89 o 
   3   4   3      234.89      226.89      7.49 o 
   3   4   4      119.28      118.57      6.18 o 
   3   5  -9       50.78       49.68      3.68 o 
  -3  -5   9       50.78       64.64      4.72 o 
   3   5  -8       75.72       81.22      4.15 o 
  -3  -5   8       75.72       80.92      4.93 o 
   3   5  -7      127.89      137.35      4.13 o 
  -3  -5   7      127.89      126.45      4.99 o 
  -3  -5   7      127.89      139.25      5.30 o 
   3   5  -6       82.62       86.00      3.67 o 
  -3  -5   6       82.62       82.96      4.34 o 
  -3  -5   6       82.62       80.89      4.91 o 
  -3  -5   5        6.00        2.90      3.83 o 
   3   5  -5        6.00        4.44      2.49 o 
   3   5  -4       32.12       36.79      3.38 o 
  -3  -5   4       32.12       26.08      4.16 o 
   3   5  -3       44.19       38.03      3.58 o 
   3   5  -3       44.19       44.51      3.66 o 
   3   5  -2        3.32        3.74      2.87 o 
   3   5  -2        3.32        1.82      2.83 o 
   3   5  -1       19.49       21.18      3.44 o 
   3   5  -1       19.49       21.17      3.77 o 
   3   5   0       49.09       53.49      4.21 o 
   3   5   0       49.09       63.19      4.49 o 
   3   5   1       78.76       76.73      4.99 o 
   3   5   1       78.76       82.93      4.91 o 
   3   5   2       48.61       48.50      4.55 o 
  -3  -6   9       11.77       15.86      4.17 o 
   3   6  -8      216.89      211.82      5.85 o 
  -3  -6   8      216.89      233.54      6.99 o 
  -3  -6   7      194.93      213.52      6.64 o 
  -3  -6   7      194.93      199.95      6.98 o 
   3   6  -6      134.12      147.31      4.63 o 
  -3  -6   6      134.12      149.85      6.35 o 
   3   6  -5      178.55      183.17      5.41 o 
  -3  -6   5      178.55      187.51      6.87 o 
   3   6  -4      136.80      138.22      5.16 o 
  -3  -6   4      136.80      123.91      6.65 o 
   3   6  -3      105.79       98.18      4.61 o 
   3   6  -3      105.79      110.42      5.11 o 
   3   6  -2       24.70       26.99      3.48 o 
   3   6  -2       24.70       29.73      3.99 o 
   3   6  -1       26.15       24.77      3.96 o 
   3   6  -1       26.15       38.94      4.08 o 
   3   6   0       33.72       45.47      4.38 o 
   3   6   0       33.72       40.54      4.41 o 
   3   6   1       10.83        9.96      3.99 o 
   3   6   1       10.83       11.23      3.98 o 
  -3  -7   6       26.18       26.93      5.47 o 
   3   7  -5       67.87       58.77      4.19 o 
  -3  -7   5       67.87       66.05      6.38 o 
   3   7  -4      162.96      154.21      5.75 o 
   3   7  -3       53.65       47.93      4.46 o 
   4  -7  -1       13.14       14.57      4.90 o 
   4  -7   0       42.31       37.35      5.40 o 
   4  -7   1        7.19        7.14      4.34 o 
   4  -7   2      113.64      109.24      5.88 o 
   4  -7   3       61.21       56.93      5.12 o 
   4  -7   4      115.02      104.94      6.04 o 
   4  -7   5       47.85       45.10      5.00 o 
   4  -6  -3       36.88       23.93      4.25 o 
   4  -6  -2       15.84       14.31      3.70 o 
   4  -6  -2       15.84       16.45      3.96 o 
   4  -6  -1        7.84        1.50      3.97 o 
   4  -6  -1        7.84        3.76      2.78 o 
   4  -6   0       27.00       29.07      3.97 o 
   4  -6   1        9.47        7.68      3.62 o 
   4  -6   2        1.81        1.70      3.22 o 
   4  -6   3        4.16        2.31      3.62 o 
   4  -6   4       39.46       31.67      3.96 o 
   4  -6   5       12.09        6.92      3.58 o 
   4  -6   6       85.23       66.39      5.01 o 
   4  -5  -5      152.52      157.56      7.00 o 
   4  -5  -4       95.17       91.15      5.30 o 
   4  -5  -3      115.84      124.01      4.88 o 
   4  -5  -3      115.84      114.51      5.41 o 
   4  -5  -2      197.40      200.56      5.69 o 
   4  -5  -2      197.40      201.07      5.83 o 
   4  -5  -1      179.27      173.13      5.27 o 
   4  -5  -1      179.27      173.15      4.78 o 
   4  -5   0        7.46        6.78      2.27 o 
   4  -5   0        7.46        7.67      2.78 o 
   4  -5   1       78.00       72.93      4.24 o 
   4  -5   1       78.00       66.44      2.81 o 
   4  -5   2        5.74        3.14      3.25 o 
   4  -5   3       32.59       13.29      3.43 o 
   4  -5   4       27.37       11.33      3.49 o 
   4  -5   5       17.46        3.36      3.32 o 
   4  -5   6       23.57       13.04      3.59 o 
   4  -5   7       33.45       15.89      3.71 o 
   4  -4  -6        6.98        6.44      3.68 o 
   4  -4  -5      175.46      172.52      6.23 o 
   4  -4  -4        5.44        1.66      3.16 o 
   4  -4  -4        5.44        3.97      2.75 o 
   4  -4  -3      479.93      441.24      6.74 o 
   4  -4  -3      479.93      464.52      7.53 o 
   4  -4  -2      513.07      448.15      6.60 o 
   4  -4  -2      513.07      488.85      7.36 o 
   4  -4  -1      464.39      388.27      6.44 o 
   4  -4  -1      464.39      457.18      6.62 o 
   4  -4   0      659.47      636.62      8.59 o 
   4  -4   0      659.47      623.89      6.90 o 
   4  -4   1      595.02      533.06      8.04 o 
   4  -4   1      595.02      539.54      5.62 o 
   4  -4   2      398.41      362.83      7.15 o 
   4  -4   2      398.41      320.46      3.69 o 
   4  -4   3      273.67      212.41      4.74 o 
   4  -4   3      273.67      233.16      6.36 o 
   4  -4   4       80.46       29.46      2.97 o 
   4  -4   4       80.46       65.04      4.06 o 
   4  -4   5       36.72       43.69      3.48 o 
   4  -4   5       36.72       29.07      3.55 o 
   4  -4   6       25.37       13.86      3.29 o 
   4  -4   7        2.60       -0.29      3.02 o 
   4  -3  -7       22.46       18.66      4.13 o 
   4  -3  -6       49.52       49.71      4.15 o 
   4  -3  -5       25.13       36.49      3.80 o 
   4  -3  -4       31.84       14.29      2.37 o 
   4  -3  -4       31.84       40.67      3.57 o 
   4  -3  -3       74.03       56.44      2.83 o 
   4  -3  -3       74.03       71.92      3.92 o 
   4  -3  -2      151.83      143.50      3.96 o 
   4  -3  -2      151.83      154.06      4.62 o 
   4  -3  -1       58.19       57.64      3.24 o 
   4  -3  -1       58.19       54.54      3.36 o 
   4  -3   0      296.37      291.61      5.60 o 
   4  -3   0      296.37      295.83      4.68 o 
   4  -3   1      349.27      335.47      6.23 o 
   4  -3   1      349.27      324.94      4.20 o 
   4  -3   2      349.32      329.73      6.63 o 
   4  -3   2      349.32      319.98      4.02 o 
   4  -3   3      228.46      228.55      3.08 o 
   4  -3   3      228.46      225.99      6.24 o 
   4  -3   4      235.65      295.59      6.51 o 
   4  -3   4      235.65      266.16      4.35 o 
   4  -3   5      180.53      238.62      6.46 o 
   4  -3   5      180.53      151.08      5.42 o 
   4  -3   6       63.13       75.88      4.95 o 
   4  -3   6       63.13       56.60      4.43 o 
   4  -3   7       37.80       43.80      4.53 o 
   4  -3   7       37.80       28.59      3.61 o 
   4  -2  -8      100.65       99.16      5.47 o 
   4  -2  -7      125.66      138.79      5.78 o 
   4  -2  -6      343.68      346.11      7.50 o 
   4  -2  -5       52.40       74.08      4.19 o 
   4  -2  -4      111.55       93.71      2.48 o 
   4  -2  -4      111.55      122.01      4.74 o 
   4  -2  -3        7.35        7.43      2.78 o 
   4  -2  -3        7.35        9.02      1.75 o 
   4  -2  -2       71.53       70.44      2.79 o 
   4  -2  -2       71.53       69.55      3.24 o 
   4  -2  -1       33.03       30.31      2.73 o 
   4  -2  -1       33.03       33.60      2.50 o 
   4  -2   0       21.65       21.24      2.32 o 
   4  -2   0       21.65       24.31      3.12 o 
   4  -2   1       10.84        7.07      2.04 o 
   4  -2   1       10.84       12.75      2.35 o 
   4  -2   1       10.84       12.96      2.95 o 
   4  -2   2       11.34       12.89      2.31 o 
   4  -2   2       11.34       10.30      3.02 o 
   4  -2   3       35.65       37.89      4.01 o 
   4  -2   3       35.65       36.97      2.84 o 
   4  -2   4      218.85      235.69      6.43 o 
   4  -2   4      218.85      230.44      4.75 o 
   4  -2   5      178.88      204.29      4.85 o 
   4  -2   5      178.88      229.76      7.02 o 
   4  -2   6      179.26      230.45      7.35 o 
   4  -2   7      112.17      152.07      6.24 o 
   4  -1  -9        4.10        5.58      3.63 o 
   4  -1  -8       77.21       91.23      5.07 o 
   4  -1  -7      240.70      240.23      6.70 o 
   4  -1  -6      118.57      124.62      5.00 o 
   4  -1  -5      252.94      161.97      1.58 o 
   4  -1  -5      252.94      266.68      6.26 o 
   4  -1  -4      488.80      464.32      4.27 o 
   4  -1  -4      488.80      486.50      7.35 o 
   4  -1  -3      506.40      492.32      7.08 o 
   4  -1  -2      132.36      149.34      4.29 o 
   4  -1  -1      186.68      190.56      4.57 o 
   4  -1   0      252.61      246.98      5.71 o 
   4  -1   0      252.61      255.02      5.23 o 
   4  -1   1       81.10      165.65      5.46 o 
   4  -1   1       81.10      139.01      4.26 o 
   4  -1   2       68.66      156.91      5.34 o 
   4  -1   2       68.66      116.54      4.11 o 
   4  -1   3       49.32       69.91      3.85 o 
   4  -1   3       49.32       81.79      4.91 o 
   4  -1   4       43.14       54.51      3.43 o 
   4  -1   4       43.14       58.51      4.63 o 
   4  -1   5       39.29       53.05      3.62 o 
   4  -1   5       39.29       72.14      5.17 o 
   4  -1   6       58.65       65.21      4.87 o 
   4  -1   6       58.65       66.12      3.78 o 
   4  -1   7       11.79        9.29      3.85 o 
   4   0  -9        0.94       -0.91      3.23 o 
   4   0  -8        3.45        5.75      3.36 o 
   4   0  -7      148.94      158.45      5.50 o 
   4   0  -6       27.54       33.68      3.66 o 
   4   0  -5      509.38      445.73      3.91 o 
   4   0  -5      509.38      538.43      8.13 o 
   4   0  -4      804.81      792.84      8.98 o 
   4   0  -3      795.69      868.80      9.54 o 
   4   0  -2     1254.22     1354.89     11.39 o 
   4   0  -1     1332.57     1439.40     12.53 o 
   4   0  -1     1332.57     1406.09     11.47 o 
   4   0  -1     1332.57     1448.07      7.88 o 
   4   0   0     1203.08     1363.49     12.47 o 
   4   0   0     1203.08     1248.17     10.93 o 
   4   0   1      539.09      658.04      8.66 o 
   4   0   1      539.09      714.32      9.85 o 
   4   0   2      259.25      332.68      6.71 o 
   4   0   2      259.25      352.90      7.63 o 
   4   0   3      195.24      212.64      6.59 o 
   4   0   3      195.24      201.78      5.46 o 
   4   0   4       22.75       36.27      4.44 o 
   4   0   4       22.75       23.07      3.33 o 
   4   0   5       10.93       10.09      4.09 o 
   4   0   5       10.93       11.60      3.15 o 
   4   0   6        3.91        4.03      3.01 o 
   4   0   6        3.91        5.89      3.70 o 
   4   1 -10        7.45        5.17      3.43 o 
   4   1  -9       54.45       57.46      4.45 o 
   4   1  -8       81.48       85.31      4.52 o 
   4   1  -7       36.07       29.36      3.62 o 
   4   1  -6       53.08       68.91      4.10 o 
   4   1  -5       83.99       98.66      4.67 o 
   4   1  -5       83.99       68.58      2.87 o 
   4   1  -4       83.84       84.03      3.90 o 
   4   1  -3       96.03      120.04      4.45 o 
   4   1  -2       78.49       83.81      4.65 o 
   4   1  -2       78.49       94.82      4.07 o 
   4   1  -1      605.22      658.68      9.32 o 
   4   1  -1      605.22      622.06      8.42 o 
   4   1   0      166.17      177.57      5.20 o 
   4   1   0      166.17      180.11      6.17 o 
   4   1   1      310.64      342.16      7.43 o 
   4   1   1      310.64      343.44      6.96 o 
   4   1   2      363.39      393.66      8.57 o 
   4   1   2      363.39      338.74      7.24 o 
   4   1   3      269.13      299.37      7.73 o 
   4   1   3      269.13      317.74      7.52 o 
   4   1   4      113.25      120.11      6.09 o 
   4   1   4      113.25      117.92      5.36 o 
   4   1   5      111.80      120.27      6.34 o 
   4   1   5      111.80      115.37      5.14 o 
   4   1   6        9.70        6.09      3.43 o 
   4   1   6        9.70        9.40      4.39 o 
   4   2 -10       83.58       69.82      4.93 o 
   4   2  -9      137.86      121.69      5.44 o 
   4   2  -8      239.01      234.32      6.25 o 
   4   2  -7       26.69        9.16      3.32 o 
   4   2  -6       96.42      110.59      4.99 o 
   4   2  -5       41.30       38.62      3.36 o 
  -4  -2   5       41.30       36.20      3.24 o 
   4   2  -4       18.45       19.67      3.08 o 
   4   2  -3       30.84       31.07      3.39 o 
   4   2  -2       14.15       13.40      3.12 o 
   4   2  -2       14.15       11.67      3.72 o 
   4   2  -1        2.84        0.81      3.69 o 
   4   2  -1        2.84        1.48      2.99 o 
   4   2   0       16.33       19.42      3.56 o 
   4   2   0       16.33       17.17      4.06 o 
   4   2   1       23.60       19.98      4.23 o 
   4   2   1       23.60       11.22      3.19 o 
   4   2   2      166.56      166.37      6.38 o 
   4   2   2      166.56      175.73      6.16 o 
   4   2   3       79.39       70.93      5.39 o 
   4   2   3       79.39       57.79      4.57 o 
   4   2   4      222.65      193.51      6.49 o 
   4   2   4      222.65      233.24      7.96 o 
   4   2   5       94.82       86.73      5.05 o 
   4   2   5       94.82       85.87      6.23 o 
   4   3 -10       33.46       33.59      3.90 o 
  -4  -3   9       79.27       90.41      5.33 o 
   4   3  -9       79.27       78.04      4.48 o 
   4   3  -8       59.60       64.77      4.13 o 
  -4  -3   8       59.60       72.23      4.44 o 
   4   3  -7      140.87      167.83      5.67 o 
  -4  -3   7      140.87      160.56      5.32 o 
   4   3  -6      289.80      290.73      6.16 o 
  -4  -3   6      289.80      293.76      6.27 o 
   4   3  -5      305.38      295.49      6.35 o 
  -4  -3   5      305.38      301.84      5.80 o 
   4   3  -4      192.87      192.65      5.51 o 
  -4  -3   4      192.87      199.37      4.38 o 
   4   3  -3       79.67       75.90      4.75 o 
  -4  -3   3       79.67       78.71      2.69 o 
   4   3  -3       79.67       79.81      4.26 o 
   4   3  -2      421.93      410.56      7.88 o 
   4   3  -2      421.93      385.10      8.01 o 
  -4  -3   2      421.93      391.55      3.92 o 
   4   3  -1        2.02        3.84      4.12 o 
   4   3  -1        2.02        4.64      3.46 o 
   4   3   0       20.58       28.39      4.47 o 
   4   3   0       20.58       21.26      3.64 o 
   4   3   1       25.93       26.49      4.12 o 
   4   3   1       25.93       30.88      4.23 o 
   4   3   2        7.99        5.98      3.31 o 
   4   3   2        7.99        6.84      4.02 o 
   4   3   3        3.70        1.77      3.33 o 
   4   3   3        3.70        4.18      4.09 o 
   4   3   4       24.09       24.66      4.77 o 
   4   3   4       24.09       22.22      4.06 o 
   4   4  -9       15.65       13.62      3.42 o 
  -4  -4   9       15.65       14.94      3.75 o 
   4   4  -8        0.74        1.98      3.44 o 
  -4  -4   8        0.74        4.28      3.27 o 
   4   4  -7       77.14       81.28      4.34 o 
  -4  -4   7       77.14       84.18      4.60 o 
   4   4  -6      228.10      230.12      5.81 o 
  -4  -4   6      228.10      227.73      5.68 o 
   4   4  -5      213.84      203.46      5.58 o 
  -4  -4   5      213.84      199.62      4.76 o 
  -4  -4   4      320.69      317.01      5.34 o 
   4   4  -4      320.69      310.38      6.77 o 
   4   4  -3      560.59      531.91      9.05 o 
   4   4  -3      560.59      510.31      8.99 o 
  -4  -4   3      560.59      531.96      5.91 o 
   4   4  -2      546.38      498.34      8.95 o 
   4   4  -2      546.38      494.57      9.10 o 
   4   4  -1      233.02      211.95      6.78 o 
   4   4  -1      233.02      216.83      6.63 o 
   4   4   0      196.40      191.52      6.73 o 
   4   4   0      196.40      177.16      6.44 o 
   4   4   1      200.25      185.32      6.66 o 
   4   4   1      200.25      195.30      6.91 o 
   4   4   2        6.89        6.66      3.40 o 
   4   4   2        6.89        6.25      4.02 o 
   4   4   3       26.52       24.26      4.75 o 
   4   4   3       26.52       17.97      4.20 o 
   4   5  -9        4.94        4.59      3.02 o 
  -4  -5   9        4.94        4.47      3.87 o 
   4   5  -8        2.69        3.21      3.35 o 
  -4  -5   8        2.69        4.16      3.28 o 
   4   5  -7       10.36       10.82      2.80 o 
  -4  -5   7       10.36       11.80      3.09 o 
   4   5  -6        8.69       11.37      2.85 o 
  -4  -5   6        8.69        7.90      2.83 o 
   4   5  -5        6.76        4.91      3.13 o 
  -4  -5   5        6.76        7.62      2.53 o 
   4   5  -4        0.49        0.80      2.90 o 
   4   5  -3      235.29      208.29      6.53 o 
   4   5  -3      235.29      207.75      6.46 o 
   4   5  -2       13.26       15.79      4.00 o 
   4   5  -2       13.26       16.44      3.70 o 
   4   5  -1      110.94       95.80      5.24 o 
   4   5  -1      110.94      105.12      5.28 o 
   4   5   0      174.29      162.39      6.73 o 
   4   5   0      174.29      169.99      7.03 o 
   4   5   1      102.72       90.53      5.85 o 
   4   5   1      102.72       94.95      5.81 o 
  -4  -6   7       33.22       43.87      3.99 o 
   4   6  -6        0.24        0.57      2.79 o 
   4   6  -5        7.43        7.00      3.18 o 
   4   6  -4        0.27       -2.48      3.43 o 
   4   6  -3        1.01        1.61      3.82 o 
   4   6  -3        1.01        1.64      3.18 o 
   4   6  -2       13.12       11.74      3.91 o 
   4   6  -2       13.12       10.20      4.05 o 
   4   6  -1        0.36        0.59      4.26 o 
   4   6  -1        0.36       -0.59      3.80 o 
   5  -7   1       54.52       61.11      5.53 o 
   5  -7   2       51.88       53.65      5.41 o 
   5  -6  -3       48.97       45.50      5.09 o 
   5  -6  -2       25.12       46.84      5.07 o 
   5  -6  -2       25.12       27.51      4.21 o 
   5  -6  -1       49.99       83.65      5.30 o 
   5  -6   0       44.42       72.47      5.09 o 
   5  -6   1       87.30       86.51      4.92 o 
   5  -6   2      147.42      139.71      5.91 o 
   5  -6   3      184.57      163.78      6.49 o 
   5  -6   4      125.91      119.69      6.14 o 
   5  -6   5       80.79       73.57      5.91 o 
   5  -5  -4        9.52       14.97      4.01 o 
   5  -5  -3        8.93       13.30      3.62 o 
   5  -5  -2       10.72       12.12      3.25 o 
   5  -5  -2       10.72       13.40      3.03 o 
   5  -5  -1        7.76       28.59      3.63 o 
   5  -5  -1        7.76       18.12      2.93 o 
   5  -5   0        0.30        0.41      3.22 o 
   5  -5   1        0.56       -2.52      3.26 o 
   5  -5   2       71.36       73.41      4.79 o 
   5  -5   3        9.03       10.40      3.44 o 
   5  -5   4       37.77       40.98      4.23 o 
   5  -5   5       75.85       64.13      4.81 o 
   5  -5   6       65.33       55.72      4.91 o 
   5  -4  -6      127.53      136.52      6.39 o 
   5  -4  -5      322.60      272.96      7.46 o 
   5  -4  -4       94.44      102.74      4.92 o 
   5  -4  -3      262.93      218.48      5.07 o 
   5  -4  -3      262.93      263.34      6.50 o 
   5  -4  -2      235.33      195.92      5.08 o 
   5  -4  -2      235.33      229.47      5.72 o 
   5  -4  -1       53.46       41.04      3.48 o 
   5  -4  -1       53.46       49.18      3.13 o 
   5  -4   0       10.10        7.39      2.23 o 
   5  -4   0       10.10       13.56      3.10 o 
   5  -4   1        5.64       14.92      3.34 o 
   5  -4   2        0.26       44.93      4.02 o 
   5  -4   3       19.62       66.42      4.55 o 
   5  -4   4       12.64       22.69      3.70 o 
   5  -4   5        5.30       37.67      4.51 o 
   5  -4   6        2.49       20.01      3.94 o 
   5  -3  -7        8.83        8.17      3.86 o 
   5  -3  -6       37.38       35.42      4.35 o 
   5  -3  -5       19.91       18.13      3.69 o 
   5  -3  -4       75.67       64.52      2.82 o 
   5  -3  -4       75.67       80.66      4.60 o 
   5  -3  -3      210.09      187.79      4.50 o 
   5  -3  -3      210.09      216.37      5.93 o 
   5  -3  -2      296.29      303.54      5.76 o 
   5  -3  -2      296.29      339.28      6.74 o 
   5  -3  -1      243.28      230.10      5.41 o 
   5  -3  -1      243.28      264.24      5.48 o 
   5  -3   0      117.31      127.38      4.72 o 
   5  -3   0      117.31      121.89      3.83 o 
   5  -3   1      508.57      523.67      8.75 o 
   5  -3   1      508.57      553.74      6.62 o 
   5  -3   2       33.54       44.00      4.17 o 
   5  -3   2       33.54       36.46      4.06 o 
   5  -3   3       42.11       53.06      4.47 o 
   5  -3   3       42.11       40.74      4.07 o 
   5  -3   4       33.38       45.93      4.39 o 
   5  -3   4       33.38       25.98      3.71 o 
   5  -3   5        3.65        2.32      3.49 o 
   5  -3   5        3.65        3.10      3.54 o 
   5  -3   6        0.21       -0.38      3.62 o 
   5  -3   6        0.21        1.17      3.84 o 
   5  -2  -8        0.49        0.32      3.98 o 
   5  -2  -7        0.36       -0.20      3.50 o 
   5  -2  -6        1.43        6.32      3.70 o 
   5  -2  -5       36.90       39.75      4.12 o 
   5  -2  -4        0.61        3.57      3.15 o 
   5  -2  -4        0.61        1.72      1.76 o 
   5  -2  -3       39.59       40.79      2.66 o 
   5  -2  -3       39.59       42.80      3.50 o 
   5  -2  -2       31.02       35.82      3.22 o 
   5  -2  -2       31.02       39.23      3.61 o 
   5  -2  -1       78.55       76.97      3.79 o 
   5  -2   0      385.98      430.21      6.86 o 
   5  -2   0      385.98      412.44      8.05 o 
   5  -2   1      482.79      491.35      8.52 o 
   5  -2   1      482.79      485.54      7.62 o 
   5  -2   2      309.51      364.61      8.01 o 
   5  -2   2      309.51      329.99      6.36 o 
   5  -2   3      320.03      416.27      8.73 o 
   5  -2   3      320.03      346.83      6.42 o 
   5  -2   4      389.07      372.44      8.64 o 
   5  -2   4      389.07      461.51      7.67 o 
   5  -2   5       76.42       83.82      5.53 o 
   5  -2   6      101.08       94.14      6.16 o 
   5  -1  -8      131.17      134.89      6.19 o 
   5  -1  -7      125.12      115.83      5.57 o 
   5  -1  -6       74.90       77.83      4.68 o 
   5  -1  -5       46.86       43.42      3.73 o 
   5  -1  -4       70.09       64.40      2.65 o 
   5  -1  -4       70.09       67.70      4.29 o 
   5  -1  -3       42.65       42.45      3.70 o 
   5  -1  -2       10.99       12.74      3.49 o 
   5  -1  -1       13.21       10.31      3.90 o 
   5  -1  -1       13.21       11.83      2.92 o 
   5  -1   0      286.85      319.12      7.53 o 
   5  -1   0      286.85      301.47      6.64 o 
   5  -1   1        0.38       -0.60      3.95 o 
   5  -1   1        0.38        2.31      2.72 o 
   5  -1   2       65.89       64.17      4.95 o 
   5  -1   2       65.89       72.98      3.97 o 
   5  -1   3      165.82      200.85      6.74 o 
   5  -1   3      165.82      164.85      5.27 o 
   5  -1   4      104.18      126.08      5.05 o 
   5  -1   4      104.18      106.14      5.89 o 
   5  -1   5      108.21      124.52      5.14 o 
   5  -1   5      108.21      140.53      6.71 o 
   5  -1   6       84.99      103.77      6.51 o 
   5   0  -9       68.02       67.78      5.18 o 
   5   0  -8      161.05      179.04      6.67 o 
   5   0  -7      285.02      287.62      7.43 o 
   5   0  -6      287.44      294.27      7.09 o 
   5   0  -5      342.65      363.87      7.58 o 
   5   0  -4      560.50      594.49      9.41 o 
   5   0  -3      228.33      230.33      6.02 o 
   5   0  -3      228.33      235.79      6.17 o 
   5   0  -2       41.36       45.67      3.84 o 
   5   0  -1      106.25      106.79      5.66 o 
   5   0  -1      106.25      107.75      4.69 o 
   5   0   0        8.76        5.78      4.32 o 
   5   0   0        8.76       10.49      3.18 o 
   5   0   1       25.23       21.62      3.44 o 
   5   0   1       25.23       25.96      4.70 o 
   5   0   2       12.54       10.23      3.26 o 
   5   0   2       12.54       11.56      4.09 o 
   5   0   3        4.42        6.81      3.07 o 
   5   0   3        4.42        4.44      4.06 o 
   5   0   4       11.06       12.18      4.44 o 
   5   0   4       11.06        9.51      3.16 o 
   5   0   5        9.29        8.46      4.54 o 
   5   0   5        9.29        9.76      3.30 o 
   5   1  -9       16.41       16.98      3.98 o 
   5   1  -8        4.10        4.78      3.39 o 
   5   1  -7       23.56       28.24      3.91 o 
   5   1  -6       31.22       34.73      4.00 o 
   5   1  -5      159.36      168.24      6.02 o 
   5   1  -4      249.24      234.03      6.25 o 
   5   1  -3      271.13      283.79      6.82 o 
   5   1  -2      104.73       97.79      5.63 o 
   5   1  -2      104.73       96.90      4.59 o 
   5   1  -1      857.73      847.89     11.77 o 
   5   1  -1      857.73      804.12     10.81 o 
   5   1   0       53.69       48.97      4.96 o 
   5   1   0       53.69       48.52      4.06 o 
   5   1   1      106.06      111.31      5.08 o 
   5   1   1      106.06      113.34      5.81 o 
   5   1   2      117.49      105.77      5.09 o 
   5   1   2      117.49      108.90      5.87 o 
   5   1   3       12.42       13.21      4.34 o 
   5   1   3       12.42       12.71      3.56 o 
   5   1   4        8.61        6.76      3.47 o 
   5   1   4        8.61        6.81      4.60 o 
   5   1   5        0.60       -0.01      3.37 o 
   5   2  -9        2.99        4.64      3.35 o 
   5   2  -8        0.82        1.52      3.61 o 
   5   2  -7        1.87        3.28      3.39 o 
   5   2  -6       15.59       15.41      4.02 o 
   5   2  -5       22.43       17.47      3.26 o 
   5   2  -4        8.58        9.48      3.27 o 
   5   2  -3        9.05        8.06      3.29 o 
   5   2  -2      312.84      305.20      7.97 o 
   5   2  -2      312.84      280.76      6.93 o 
   5   2  -1      296.62      283.26      7.24 o 
   5   2  -1      296.62      313.56      8.27 o 
   5   2   0      250.51      235.40      6.86 o 
   5   2   0      250.51      249.58      7.62 o 
   5   2   1      331.89      317.53      7.97 o 
   5   2   1      331.89      343.81      8.90 o 
   5   2   2      412.32      387.39      9.62 o 
   5   2   2      412.32      380.15      8.87 o 
   5   2   3      149.59      176.35      7.54 o 
   5   2   3      149.59      147.80      6.27 o 
   5   2   4      109.95      100.16      5.73 o 
   5   3  -9       48.24       44.27      4.48 o 
   5   3  -8       99.16      100.30      5.13 o 
   5   3  -7       43.03       50.02      4.65 o 
   5   3  -6       73.88       65.38      4.21 o 
   5   3  -5       47.61       47.84      4.15 o 
   5   3  -4       13.29       13.34      3.18 o 
   5   3  -3        6.07        4.23      3.96 o 
   5   3  -3        6.07        6.08      3.36 o 
   5   3  -2      162.09      153.54      6.06 o 
   5   3  -2      162.09      134.93      6.05 o 
   5   3  -1        2.69        2.53      3.63 o 
   5   3  -1        2.69        4.79      4.19 o 
   5   3   0       18.30       15.40      4.59 o 
   5   3   0       18.30       20.13      3.95 o 
   5   3   1      100.82      103.92      6.12 o 
   5   3   1      100.82       85.92      5.26 o 
   5   3   2       52.03       50.72      5.32 o 
   5   3   2       52.03       41.76      4.72 o 
   5   4  -8      163.15      178.99      6.72 o 
  -5  -4   8      163.15      183.93      6.02 o 
  -5  -4   7      119.60      133.80      5.06 o 
   5   4  -6      311.83      296.24      7.33 o 
  -5  -4   6      311.83      301.88      6.37 o 
   5   4  -5      150.17      140.81      5.46 o 
   5   4  -4       41.76       38.50      4.04 o 
   5   4  -3      131.31      113.10      5.99 o 
   5   4  -3      131.31      119.51      5.59 o 
   5   4  -2       14.39       12.42      3.72 o 
   5   4  -2       14.39       13.90      4.28 o 
   5   4  -1        1.75       -0.42      4.25 o 
   5   4  -1        1.75        1.60      3.71 o 
   5   4   0        1.71        1.64      3.51 o 
   5   4   0        1.71       -0.13      4.32 o 
   5   4   1        0.72        0.52      3.94 o 
   5   4   1        0.72        1.77      4.72 o 
   5   5  -7       35.74       35.51      4.07 o 
   5   5  -6       63.83       64.57      4.40 o 
   5   5  -5       67.16       59.95      4.55 o 
   5   5  -4       52.87       54.40      4.47 o 
   5   5  -3      276.19      258.72      7.94 o 
   5   5  -3      276.19      228.36      7.61 o 
   5   5  -2       48.33       40.61      4.48 o 
   5   5  -2       48.33       42.57      4.91 o 
   5   5  -1       53.46       48.84      5.54 o 
   5   5  -1       53.46       43.97      4.87 o 
   6  -6   0      140.48      115.58      5.64 o 
   6  -6   1       66.51       64.38      5.21 o 
   6  -6   2      114.32      110.46      6.39 o 
   6  -5  -3        0.18        2.18      3.04 o 
   6  -5  -2       16.26       16.61      3.54 o 
   6  -5  -2       16.26       15.94      3.44 o 
   6  -5  -1       38.42       30.05      3.93 o 
   6  -5   0       56.87       47.29      4.59 o 
   6  -5   1       21.82       27.36      4.22 o 
   6  -5   2      259.07      225.20      7.36 o 
   6  -5   3       39.37       36.63      4.66 o 
   6  -5   4       59.61       49.39      4.92 o 
   6  -4  -5       14.20       12.42      4.19 o 
   6  -4  -4        2.56        4.08      3.56 o 
   6  -4  -3       10.97        9.40      3.36 o 
   6  -4  -2        0.56        0.32      2.96 o 
   6  -4  -2        0.56       -0.16      3.15 o 
   6  -4  -1       10.11        9.06      2.69 o 
   6  -4  -1       10.11       14.17      3.30 o 
   6  -4   0       40.76       42.20      4.08 o 
   6  -4   1       10.15        9.05      3.53 o 
   6  -4   2        7.11        4.94      3.39 o 
   6  -4   3       12.36        7.61      3.76 o 
   6  -4   4       40.09       28.56      4.24 o 
   6  -3  -6       61.70       55.30      5.05 o 
   6  -3  -5      151.72      151.78      6.35 o 
   6  -3  -4       87.08       83.65      5.02 o 
   6  -3  -3      144.33      127.55      4.40 o 
   6  -3  -3      144.33      141.93      5.64 o 
   6  -3  -2      106.08       89.57      4.24 o 
   6  -3  -2      106.08      103.74      4.76 o 
   6  -3  -1       42.41       34.90      3.62 o 
   6  -3  -1       42.41       38.94      3.23 o 
   6  -3   0        1.25        0.64      2.61 o 
   6  -3   0        1.25        1.56      3.30 o 
   6  -3   1       96.78       82.53      5.06 o 
   6  -3   1       96.78       76.95      4.86 o 
   6  -3   2        8.10        5.06      3.60 o 
   6  -3   2        8.10        7.81      3.94 o 
   6  -3   3        0.21       -0.19      3.39 o 
   6  -3   3        0.21        0.89      4.03 o 
   6  -3   4       12.92        7.15      3.59 o 
   6  -3   4       12.92        8.74      4.31 o 
   6  -3   5        4.13       11.29      4.74 o 
   6  -2  -7       16.82       17.40      4.26 o 
   6  -2  -6       36.83       39.51      4.57 o 
   6  -2  -5      140.97      144.36      5.91 o 
   6  -2  -4      129.62      141.45      5.55 o 
   6  -2  -3      489.73      433.11      7.13 o 
   6  -2  -3      489.73      495.33      8.80 o 
   6  -2  -2      386.33      350.46      6.88 o 
   6  -2  -2      386.33      406.36      7.71 o 
   6  -2  -1      211.93      216.36      5.75 o 
   6  -2   0      482.93      554.82      8.70 o 
   6  -2   0      482.93      564.37     10.25 o 
   6  -2   1      183.89      206.19      5.36 o 
   6  -2   1      183.89      194.72      5.76 o 
   6  -2   2       59.43       71.55      5.60 o 
   6  -2   2       59.43       65.49      4.15 o 
   6  -2   3       23.10       23.60      4.75 o 
   6  -2   3       23.10       29.17      3.48 o 
   6  -2   4       15.14       14.20      4.61 o 
   6  -1  -7        0.30        0.42      3.71 o 
   6  -1  -6       14.59       18.41      3.90 o 
   6  -1  -5        0.37        0.78      3.43 o 
   6  -1  -4       24.21       22.95      3.63 o 
   6  -1  -3       49.80       49.61      4.11 o 
   6  -1  -2       57.07       62.00      4.52 o 
   6  -1  -1       41.67       48.00      3.88 o 
   6  -1   0      407.41      422.46      9.61 o 
   6  -1   0      407.41      420.79      8.50 o 
   6  -1   1      104.71      134.98      6.57 o 
   6  -1   1      104.71      106.18      5.03 o 
   6  -1   2      118.77      129.06      6.61 o 
   6  -1   2      118.77      125.91      5.35 o 
   6  -1   3      176.21      204.16      7.92 o 
   6  -1   3      176.21      195.18      6.33 o 
   6  -1   4       71.17       79.68      6.39 o 
   6  -1   4       71.17       85.02      4.77 o 
   6   0  -8       66.40       68.03      5.33 o 
   6   0  -7       29.16       26.45      3.99 o 
   6   0  -6       36.05       34.06      4.27 o 
   6   0  -5        3.94        2.34      3.50 o 
   6   0  -4       10.72        7.74      3.77 o 
   6   0  -3       13.13       13.79      3.55 o 
   6   0  -3       13.13       15.53      3.63 o 
   6   0  -2       63.63       60.65      4.51 o 
   6   0  -1        7.75        7.74      3.23 o 
   6   0  -1        7.75        7.69      4.36 o 
   6   0   0        0.46        1.42      4.16 o 
   6   0   0        0.46        1.18      3.01 o 
   6   0   1        5.18        0.62      4.39 o 
   6   0   1        5.18        3.92      3.45 o 
   6   0   2       38.35       36.94      5.56 o 
   6   0   2       38.35       39.39      4.19 o 
   6   0   3       96.44      108.97      6.68 o 
   6   0   3       96.44       99.73      5.48 o 
   6   0   4      117.67      128.49      6.26 o 
   6   0   4      117.67      138.72      7.35 o 
   6   1  -8       31.88       31.87      4.42 o 
   6   1  -7      150.43      157.68      6.43 o 
   6   1  -6       95.19      107.51      5.41 o 
   6   1  -5      195.55      209.19      7.16 o 
   6   1  -4      171.53      164.60      6.11 o 
   6   1  -3       74.02       66.65      4.71 o 
   6   1  -2       24.38       22.82      4.78 o 
   6   1  -2       24.38       20.99      3.68 o 
   6   1  -1      104.40       95.72      5.93 o 
   6   1  -1      104.40       94.60      5.48 o 
   6   1   0        2.35        2.82      3.37 o 
   6   1   0        2.35        2.29      4.54 o 
   6   1   1        0.39        0.80      3.53 o 
   6   1   1        0.39        0.10      4.56 o 
   6   1   2       14.77       16.07      3.83 o 
   6   1   2       14.77       21.19      5.16 o 
   6   1   3        9.61        9.33      4.28 o 
   6   1   3        9.61       14.68      5.15 o 
   6   2  -8        9.90        9.43      4.11 o 
   6   2  -7       75.33       76.95      5.11 o 
   6   2  -6       69.92       73.74      5.46 o 
   6   2  -5      335.74      328.57      8.28 o 
   6   2  -4      259.17      261.48      7.54 o 
   6   2  -3      237.40      234.71      7.21 o 
   6   2  -2      448.61      445.82     10.56 o 
   6   2  -2      448.61      460.37      9.91 o 
   6   2  -1      240.86      248.59      8.37 o 
   6   2  -1      240.86      232.42      7.32 o 
   6   2   0      112.46      119.38      6.66 o 
   6   2   0      112.46      109.45      5.87 o 
   6   2   1       58.85       58.21      5.15 o 
   6   2   1       58.85       61.29      5.98 o 
   6   2   2       29.89       30.44      4.51 o 
   6   2   2       29.89       26.89      5.62 o 
   6   3  -8       10.34        8.89      4.06 o 
   6   3  -7        0.40       -1.76      4.17 o 
   6   3  -6       11.08        9.07      3.57 o 
   6   3  -5       15.93       18.74      3.83 o 
   6   3  -4       10.30       10.70      3.73 o 
   6   3  -3       37.74       38.55      4.64 o 
   6   3  -2      125.55      132.83      7.02 o 
   6   3  -2      125.55      115.62      5.95 o 
   6   3  -1      102.08       89.49      6.36 o 
   6   3  -1      102.08       95.16      5.81 o 
   6   3   0       64.67       60.48      5.53 o 
   6   3   0       64.67       52.76      5.79 o 
   6   4  -6       13.67       14.23      4.14 o 
   6   4  -5        5.09        3.48      3.87 o 
   6   4  -4        8.61        6.76      4.06 o 
   6   4  -3        0.20        0.24      3.94 o 
   6   4  -2        0.23       -0.15      4.00 o 
   6   4  -2        0.23        1.74      4.86 o 
   7  -4  -3        0.28        1.95      3.58 o 
   7  -4  -2       46.95       47.18      4.20 o 
   7  -4  -1       39.71       41.05      4.35 o 
   7  -4   0       54.98       52.11      4.62 o 
   7  -4   1      165.27      140.06      6.31 o 
   7  -3  -4        2.68        5.04      3.87 o 
   7  -3  -3        8.46        6.33      3.58 o 
   7  -3  -2        2.91        0.38      3.27 o 
   7  -3  -2        2.91        3.15      3.06 o 
   7  -3  -1        0.15        0.56      2.73 o 
   7  -3  -1        0.15       -0.42      3.19 o 
   7  -3   0        1.86        1.65      3.35 o 
   7  -3   1       26.42       22.79      4.28 o 
   7  -3   2       28.73       17.56      4.16 o 
   7  -3   2       28.73       27.58      5.07 o 
   7  -2  -5      155.98      157.88      6.73 o 
   7  -2  -4       87.58       80.31      5.00 o 
   7  -2  -3      135.68      123.46      5.05 o 
   7  -2  -3      135.68      133.18      5.84 o 
   7  -2  -2       19.58       18.55      3.78 o 
   7  -2  -1        2.98        3.87      3.26 o 
   7  -2   0        1.95        4.17      3.32 o 
   7  -2   1        0.71        0.88      3.06 o 
   7  -2   1        0.71       -0.08      4.64 o 
   7  -2   2        7.85        9.89      3.74 o 
   7  -2   2        7.85       10.10      4.96 o 
   7  -1  -6       28.22       25.73      4.34 o 
   7  -1  -5       49.09       58.44      5.13 o 
   7  -1  -4      121.64      122.15      6.07 o 
   7  -1  -3      136.63      141.75      5.98 o 
   7  -1  -2      108.27      122.64      6.00 o 
   7  -1  -1      127.90      143.99      5.79 o 
   7  -1  -1      127.90      140.22      6.24 o 
   7  -1   0       93.65      103.75      6.99 o 
   7  -1   0       93.65       94.84      5.53 o 
   7  -1   1       70.47       80.29      6.34 o 
   7  -1   1       70.47       87.56      5.46 o 
   7  -1   2        5.28        2.28      5.11 o 
   7  -1   2        5.28        3.25      3.61 o 
   7   0  -6       20.92        1.47      4.21 o 
   7   0  -5       29.12        3.52      4.15 o 
   7   0  -4       45.89       31.02      4.71 o 
   7   0  -3       26.46       13.92      4.18 o 
   7   0  -2       93.70       91.19      5.74 o 
   7   0  -1      143.92      129.35      7.39 o 
   7   0  -1      143.92      144.36      6.41 o 
   7   0   0      217.46      240.29      8.72 o 
   7   0   0      217.46      226.32      7.53 o 
   7   0   1      153.17      175.87      8.26 o 
   7   0   1      153.17      150.32      6.60 o 
   7   1  -6       35.30       39.44      4.88 o 
   7   1  -5       23.91       27.59      4.86 o 
   7   1  -4        7.84        4.66      3.89 o 
   7   1  -4        7.84        7.54      3.73 o 
   7   1  -3        0.95        0.77      3.65 o 
   7   1  -2       10.76       12.78      3.95 o 
   7   1  -1        8.92        3.79      5.24 o 
   7   1  -1        8.92        6.56      3.77 o 
   7   1   0       44.25       37.28      6.14 o 
   7   1   0       44.25       45.46      5.04 o 
   7   2  -5      135.37      138.11      6.68 o 
   7   2  -4       36.16       34.60      4.91 o 
   7   2  -3       49.72       48.14      5.34 o 
   7   2  -2       20.22       36.22      5.94 o 
   7   2  -2       20.22       34.09      4.71 o 
   7   2  -1       21.72       35.90      5.06 o 
                                                 
